# Supplementary material for: Sugar Composition of Thai Desserts and Their Impact on the Gut Microbiome in Healthy Volunteers: A Randomized Controlled Trial
Source: Nutrients. 2024 Nov 18;16(22):3933. doi: 10.3390/nu16223933 (PMC11597037; doi:10.3390/nu16223933)
Supplement: Supplementary file 1 [file nutrients-16-03933-s001.zip › Supplementary Tables.xlsx]

## Sheet: Table S1
Table S1.Relative abundance of identified gut microbiome at the phylum level
Bacteria	Phetchaburi’s Custard Cake	Saraburi’s Curry Puff	Lampang's Crispy Rice Cracker	p-value
Phyla	(low-GI, n=10)	(Medium-GI, n=10)	(High-GI, n=10)	(Between gr.)
Firmicutes_0h	64.2±13.8; 64.1(52.7, 75.8)	69.5±7.9; 70.8(60.6, 75.5)	67.1±12; 68.4(61.2, 75.4)	0.6023
Firmicutes_24h	64.3±13.4; 67(58.8, 68.9)	69±8.1; 68.3(61.4, 77.3)	61.2±12.6; 63.5(51.1, 65.7)	0.3341
Bacteroidota_0h	22.2±10.5; 24.8(13.5, 29.5)	21.4±7.3; 21.8(15.1, 25)	17.3±9.8; 16.8(9.7, 18.8)	0.4561
Bacteroidota_24h	19.3±11.3; 18.7(15.4, 25.2)	19.9±9; 17.5(14.6, 27.6)	24.3±11.8; 26.5(12.9, 29.7)	0.5396
Actinobacteriota_0h	7.8±7.1; 5.3(2.3, 11.2)	4.2±5.2; 2.4(1.3, 4)	13.1±13; 6.7(5, 23.7)	0.0587
Actinobacteriota_24h	10.8±6.3; 8.8(6.1, 15.8)	6.5±7.9; 4.8(2.2, 6.4)	10.4±15.2; 5(4, 6.7)	0.1134
Fusobacteriota_0h	2.9±5.5; 0.3(0.003, 0.8)	0.97±2.84; 0.01(0, 0.06)	0.2±0.5; 0(0, 0.02)	0.08
Fusobacteriota_24h	2.2±3.6; 0.3(0.01, 2.6) a	0.1±0.2; 0.01(0, 0.28) b	0.4±1; 0(0, 0.2) b	0.0424
Proteobacteria_0h	2.3±1.4; 2.2(1.2, 3.2)	3.6±1.9; 3.8(2.2, 5.1)	2±1.9; 1.9(0.6, 2.1)	0.0826
Proteobacteria_24h	2.7±1.6; 2.6(1.6, 3.4)	4.2±2.7; 3.5(2.2, 5.7)	3.4±2.8; 1.9(1.4, 4.5)	0.4587
Desulfobacterota_0h	0.3±0.3; 0.3(0.05, 0.5)	0.4±0.3; 0.3(0.1, 0.6)	0.2±0.2; 0.23(0.08, 0.4)	0.7159
Desulfobacterota_24h	0.5±0.8; 0.2(0.1, 0.5)	0.3±0.2; 0.1(0.1, 0.4)	0.2±0.2; 0.19(0.124, 0.4)	0.9427
Verrucomicrobiota_0h	0.3±0.7; 0(0, 0.009)	0.01±0.02; 0.004(0, 0.005)	0.07±0.14; 0.02(0, 0.06)	0.5127
Verrucomicrobiota_24h	0.2±0.5; 0(0, 0.01)	0.02±0.06; 0.003(0, 0.014)	0.1±0.3; 0.01(0, 0.03)	0.3549
Campilobacterota_0h	0.1±0.2; 0(0, 0)	0±0; 0(0, 0)	0±0; 0(0, 0)	-
Campilobacterota_24h	0.001±0.002; 0(0, 0)	0±0; 0(0, 0)	0±0; 0(0, 0)	-
Synergistota_0h	0.003±0.006; 0(0, 0)	0±0; 0(0, 0)	0.009±0.018; 0(0, 0.006)	0.4975
Synergistota_24h	0.0003±0.001; 0(0, 0)	0.0005±0.001; 0(0, 0)	0.01±0.03; 0(0, 0)	0.8696
Elusimicrobiota_0h	0±0; 0(0, 0)	0±0; 0(0, 0)	0.01±0.03; 0(0, 0)	-
Elusimicrobiota_24h	0±0; 0(0, 0)	0±0; 0(0, 0)	0.002±0.008; 0(0, 0)	-
Patescibacteria_0h	0±0; 0(0, 0)	0.001±0.002; 0(0, 0)	0±0; 0(0, 0)	-
Patescibacteria_24h	0.001±0.003; 0(0, 0)	0.0005±0.001; 0(0, 0)	0±0; 0(0, 0)	-
Data are shown as mean±SD; median (25th, 75th percentile).
a, b Different superscripts in the same row that indicates significant differences between groups by using one-Way ANOVA test with Bonferroni post hoc test (adjusted p-value <0.05) or Kruskal–Wallis test and Dunn’s post hoc tests for multiple comparisons, with the Benjamini-Hochberg method (adjusted p-value <0.05).

## Sheet: Table S2
Table S2. Relative abundance of identified gut microbiome at the class level
Bacteria	Phetchaburi’s Custard Cake	Saraburi’s Curry Puff	Lampang's Crispy Rice Cracker	p-value
Class	(low-GI, n=10)	(Medium-GI, n=10)	(High-GI, n=10)	(Between gr.)
Actinobacteria_0h	5.55±5.97 ;3.74 (5.5) a	2.405±5.1 ;0.31 (1.69) b	9.224±12.329 ;3.42 (16.9) a	0.0215
Actinobacteria_24h	7.183±5.29 ;4.37 (8.31) a	3.459±6.904 ;0.85 (3.84) b	7.477±14.274 ;2.03 (1.64) a, b	0.0287
Bacilli_0h	3.536±2.396;3.57 (4.64)	8.318±6.759;7.18 (5.22)	7.031±4.726;5.17 (6.38)	0.0872
Bacilli_24h	4.677±2.91;4.81 (5.62)	7.382±4.863;6 (8.78)	6.304±5.019;4.14 (7.1)	0.3915
Bacteroidia_0h	22.202±10.496;24.78 (15.99)	21.37±7.271;21.77 (9.94)	17.258±9.849;16.76 (9.11)	0.4561
Bacteroidia_24h	19.346±11.282;18.72 (9.81)	19.893±9.007;17.46 (13.07)	24.285±11.828;26.48 (16.71)	0.5396
Campylobacteria_0h	0.059±0.185;0 (0)	0±0;0 (0)	0±0;0 (0)	-
Campylobacteria_24h	0.001±0.002;0 (0)	0±0;0 (0)	0±0;0 (0)	-
Clostridia_0h	58.865±14.003;58.09 (20.53)	58.165±8.496;57.56 (12.14)	55.944±13.061;57.42 (18.49)	0.8538
Clostridia_24h	57.651±14.615;58.94 (14.73)	57.413±12.06;61.2 (18.61)	51.81±11.732;50.2 (15.9)	0.5249
Coriobacteriia_0h	2.258±1.57;1.6 (2.48)	1.818±1.029;1.86 (1.34)	3.908±2.774;3.74 (1.92)	0.0801
Coriobacteriia_24h	3.634±1.859;3.38 (3.34)	3.041±1.931;2.45 (3.04)	2.919±1.577;3.05 (2.51)	0.6404
Desulfovibrionia_0h	0.287±0.254;0.26 (0.44)	0.354±0.303;0.35 (0.57)	0.24±0.187;0.23 (0.32)	0.7159
Desulfovibrionia_24h	0.52±0.796;0.23 (0.41)	0.266±0.228;0.14 (0.31)	0.25±0.179;0.19 (0.28)	0.9427
Elusimicrobia_0h	0±0;0 (0)	0±0;0 (0)	0.01±0.032;0 (0)	-
Elusimicrobia_24h	0±0;0 (0)	0±0;0 (0)	0.002±0.008;0 (0)	-
Fusobacteriia_0h	2.864±5.547;0.3 (0.77)	0.967±2.841;0.01 (0.06)	0.176±0.493;0 (0.02)	0.08
Fusobacteriia_24h	2.181±3.625 ;0.34 (2.58) a	0.136±0.22 ;0.01 (0.28) b	0.378±0.971 ;0 (0.21) b	0.0424
Gammaproteobacteria_0h	2.251±1.377;2.16 (2.05)	3.618±1.87;3.78 (2.86)	2.036±1.882;1.86 (1.48)	0.0826
Gammaproteobacteria_24h	2.708±1.626;2.63 (1.84)	4.183±2.653;3.5 (3.51)	3.374±2.761;1.92 (3.13)	0.4587
Lentisphaeria_0h	0.001±0.003;0 (0)	0.009±0.021;0 (0)	0.02±0.026;0.01 (0.04)	0.2508
Lentisphaeria_24h	0.001±0.004;0 (0)	0.003±0.004;0 (0)	0.014±0.022;0.01 (0.02)	0.045
Negativicutes_0h	1.837±2.897 ;1.03 (1.01) a	2.974±2.746 ;1.97 (2.22) a, b	4.098±4.086 ;2.21 (5.26) b	0.0415
Negativicutes_24h	1.928±2.702;1.13 (1.33)	4.202±5.639;2.35 (2.29)	3.09±1.865;3.27 (1.88)	0.175
Saccharimonadia_0h	0±0;0 (0)	0.001±0.002;0 (0)	0±0;0 (0)	-
Saccharimonadia_24h	0.001±0.003;0 (0)	0.0005±0.001;0 (0)	0±0;0 (0)	0.7327
Synergistia_0h	0.003±0.006;0 (0)	0±0;0 (0)	0.009±0.018;0 (0.01)	0.4975
Synergistia_24h	0.0003±0.001;0 (0)	0.0005±0.001;0 (0)	0.011±0.029;0 (0)	0.8696
Syntrophomonadia_0h	0±0;0 (0)	0±0;0 (0)	0±0;0 (0)	-
Syntrophomonadia_24h	0.0005±0.001;0 (0)	0±0;0 (0)	0±0;0 (0)	-
Verrucomicrobiae_0h	0.287±0.659;0 (0)	0.001±0.002;0 (0)	0.047±0.135;0 (0.01)	0.8789
Verrucomicrobiae_24h	0.169±0.509;0 (0)	0.021±0.059;0 (0)	0.086±0.262;0 (0.01)	0.9509
Data are shown as mean±SD; median (25th, 75th percentile).
a, b Different superscripts in the same row that indicates significant differences between groups by using one-Way ANOVA test with Bonferroni post hoc test (adjusted p-value <0.05) or Kruskal–Wallis test and Dunn’s post hoc tests for multiple comparisons, with the Benjamini-Hochberg method (adjusted p-value <0.05).

## Sheet: Table S3
Table S3. Relative abundance of identified gut microbiome at the order level
Bacteria	Phetchaburi’s Custard Cake	Saraburi’s Curry Puff	Lampang's Crispy Rice Cracker	p-value
Order	(low-GI, n=10)	(Medium-GI, n=10)	(High-GI, n=10)	(Between gr.)
Lachnospirales_0h	40.669±8.773;39.71 (15.52)	42.504±8.383;44.03 (10.3)	40.883±10.927;38.44 (19.28)	0.8933
Lachnospirales_24h	40.828±10.824;39.46 (13.97)	40.478±10.903;38.52 (22.41)	38.462±10.937;35.16 (18.15)	0.8721
Coriobacteriales_0h	2.258±1.57;1.6 (2.48)	1.818±1.029;1.86 (1.34)	3.908±2.774;3.74 (1.92)	0.0801
Coriobacteriales_24h	3.634±1.859 ;3.38 (3.34)	3.041±1.931;2.45 (3.04)	2.919±1.577;3.05 (2.51)	0.6404
Bifidobacteriales_0h	5.537±5.964 ;3.73 (5.5) a	2.388±5.102 ;0.3 (1.57) b	9.201±12.329 ;3.39 (16.89) a	0.0305
Bifidobacteriales_24h	7.166±5.287 ;4.37 (8.34) a	3.421±6.892 ;0.79 (3.81) b	7.456±14.274 ;2.02 (1.62) a, b	0.0302
Oscillospirales_0h	15.22±9.39;15.73 (17.65)	13.677±3.265;14.19 (5.04)	12.587±6.128;13.93 (7.15)	0.6841
Oscillospirales_24h	14.755±7.385;16.62 (6.98)	14.101±4.426;14.47 (5.69)	10.621±4.974;11.03 (6.62)	0.2416
Bacteroidales_0h	22.201±10.497;24.78 (15.99)	21.37±7.271;21.77 (9.94)	17.258±9.849;16.76 (9.11)	0.4562
Bacteroidales_24h	19.345±11.282;18.72 (9.81)	19.893±9.007;17.46 (13.07)	24.285±11.828;26.48 (16.71)	0.5395
Erysipelotrichales_0h	2.154±2.027;1.26 (3.83)	5.047±3.533;4.81 (5.82)	5.901±4.73;4.64 (5.96)	0.088
Erysipelotrichales_24h	2.455±2.553;1.3 (4.63)	5.047±4.841;3.53 (2.96)	4.182±3.241 ;3.84 (5.99)	0.3047
Enterobacterales_0h	1.171±1.402;0.6 (1.18)	1.512±1.116;1.21 (1.68)	1.287±1.846;0.46 (1.25)	0.4937
Enterobacterales_24h	1.354±1.418;0.7 (0.93)	2.256±2.809;0.98 (0.85)	2.35±2.726;1.29 (2.88)	0.6132
Peptostreptococcales-Tissierellales_0h	1.187±1.211;1.23 (1.32)	1.082±0.782;1.06 (1.18)	1.181±0.849;0.98 (0.85)	0.946
Peptostreptococcales-Tissierellales_24h	0.981±1.074;0.49 (1.76)	1.299±1.165;0.88 (1.21)	1.624±1.314;1.42 (1.11)	0.3008
Veillonellales-Selenomonadales_0h	1.108±2.687 ;0.06 (1) a	2.425±2.859 ;1.58 (2.17) b	3.655±4.126 ;1.75 (4.95) b	0.0141
Veillonellales-Selenomonadales_24h	1.227±2.602 ;0.12 (0.58) a	3.681±5.7 ;1.82 (2.89) a, b	2.73±1.99 ;2.86 (1.58) b	0.0399
Lactobacillales_0h	1.374±1.462;0.75 (1.45)	3.254±7.835;0.76 (0.91)	1.108±1.063;0.6 (1.14)	0.9843
Lactobacillales_24h	2.212±2.277;1.3 (2.78)	2.319±3.718;1.04 (1.41)	2.098±2.747;0.66 (3.14)	0.7735
Fusobacteriales_0h	2.864±5.547;0.3 (0.77)	0.967±2.841;0.01 (0.06)	0.176±0.493;0 (0.02)	0.08
Fusobacteriales_24h	2.181±3.625 ;0.34 (2.58) a	0.136±0.22 ;0.01 (0.28) b	0.378±0.971 ;0 (0.21) b	0.0424
Burkholderiales_0h	1.034±0.73;0.76 (1.17)	1.137±0.689;0.95 (1.17)	0.641±0.512;0.42 (1.06)	0.1554
Burkholderiales_24h	1.21±0.918;1.37 (1.14)	1.302±1.449;0.7 (0.7)	0.836±0.393;0.81 (0.54)	0.6568
Clostridiales_0h	1.111±1.974;0.05 (1.23)	0.446±0.676;0.18 (0.33)	0.547±0.863;0.12 (0.37)	0.8041
Clostridiales_24h	0.509±0.626;0.09 (1.13)	1.069±1.519;0.43 (1.34)	0.464±0.655;0.17 (0.75)	0.758
Acidaminococcales_0h	0.729±0.363;0.76 (0.64)	0.549±0.415;0.6 (0.69)	0.443±0.345;0.46 (0.62)	0.2453
Acidaminococcales_24h	0.701±0.414;0.82 (0.75)	0.521±0.41;0.52 (0.66)	0.361±0.272;0.33 (0.52)	0.1409
Monoglobales_0h	0.37±0.413;0.17 (0.53)	0.157±0.128;0.13 (0.17)	0.208±0.177;0.2 (0.29)	0.7327
Monoglobales_24h	0.271±0.286;0.21 (0.45)	0.135±0.095;0.11 (0.16)	0.182±0.203;0.08 (0.31)	0.8041
Christensenellales_0h	0.244±0.233;0.25 (0.46)	0.289±0.27;0.22 (0.41)	0.497±0.563;0.35 (0.74)	0.6099
Christensenellales_24h	0.275±0.261;0.34 (0.4)	0.323±0.29;0.27 (0.39)	0.417±0.498;0.2 (0.59)	0.7391
Pasteurellales_0h	0.046±0.044;0.04 (0.04)	0.462±1.295;0.05 (0.08)	0.096±0.211;0.02 (0.06)	0.4948
Pasteurellales_24h	0.139±0.249;0.06 (0.07)	0.059±0.056;0.04 (0.05)	0.177±0.353;0.04 (0.16)	0.8002
Desulfovibrionales_0h	0.287±0.254;0.26 (0.44)	0.354±0.303;0.35 (0.57)	0.24±0.187;0.23 (0.32)	0.7159
Desulfovibrionales_24h	0.52±0.796;0.23 (0.41)	0.266±0.228;0.14 (0.31)	0.25±0.179;0.19 (0.28)	0.9427
Aeromonadales_0h	0±0;0 (0)	0.508±1.075;0 (0.03)	0.012±0.026;0 (0)	0.4975
Aeromonadales_24h	0.001±0.002;0 (0)	0.565±1.221;0 (0)	0.01±0.026;0 (0)	0.7507
Verrucomicrobiales_0h	0.287±0.659;0 (0)	0.001±0.002;0 (0)	0.042±0.13;0 (0)	0.9796
Verrucomicrobiales_24h	0.169±0.509;0 (0)	0.021±0.059;0 (0)	0.082±0.26;0 (0)	0.9219
Eubacteriales_0h	0.063±0.144 ;0.01 (0.03) a	0.003±0.005 ;0 (0.01) b	0.006±0.009 ;0 (0.02) a, b	0.0347
Eubacteriales_24h	0.029±0.069 ;0.01 (0.02)	0.002±0.005;0 (0)	0.012±0.026;0 (0.01)	0.2248
Campylobacterales_0h	0.059±0.185;0 (0)	0±0;0 (0)	0±0;0 (0)	-
Campylobacterales_24h	0.001±0.002;0 (0)	0±0;0 (0)	0±0;0 (0)	-
Staphylococcales_0h	0.005±0.006;0 (0.01)	0.016±0.018;0.01 (0.01)	0.016±0.032;0.01 (0.01)	0.1479
Staphylococcales_24h	0.009±0.008;0.01 (0.01)	0.015±0.024;0 (0.02)	0.019±0.025;0.01 (0.04)	0.9387
Peptococcales_0h	0.002±0.004;0 (0)	0.005±0.009;0 (0.01)	0.033±0.059;0 (0.03)	0.6615
Peptococcales_24h	0.004±0.008;0 (0)	0.005±0.009;0 (0.01)	0.027±0.042;0 (0.05)	0.5019
Micrococcales_0h	0.0003±0.001;0 (0)	0.005±0.01;0 (0)	0.007±0.009;0 (0.01)	0.25
Micrococcales_24h	0.004±0.008;0 (0.01)	0.013±0.019;0 (0.03)	0.006±0.017;0 (0)	0.4574
Actinomycetales_0h	0.01±0.016;0 (0.02)	0.011±0.027;0 (0.01)	0.016±0.018;0.01 (0.02)	0.3549
Actinomycetales_24h	0.012±0.018;0 (0.02)	0.025±0.022;0.02 (0.03)	0.015±0.012;0.01 (0.02)	0.2231
Victivallales_0h	0.001±0.003;0 (0)	0.009±0.021;0 (0)	0.02±0.026;0.01 (0.04)	0.2508
Victivallales_24h	0.001±0.004 ;0 (0) a	0.003±0.004 ;0 (0) a, b	0.014±0.022 ;0.01 (0.02) b	0.045
Elusimicrobiales_0h	0±0;0 (0)	0±0;0 (0)	0.01±0.032;0 (0)	-
Elusimicrobiales_24h	0±0;0 (0)	0±0;0 (0)	0.002±0.008;0 (0)	-
Synergistales_0h	0.003±0.006;0 (0)	0±0;0 (0)	0.009±0.018;0 (0.01)	0.4975
Synergistales_24h	0.0003±0.001;0 (0)	0.0005±0.001;0 (0)	0.011±0.029;0 (0)	0.8696
Bacillales_0h	0.003±0.006;0 (0)	0±0;0 (0)	0.006±0.019;0 (0)	0.7617
Bacillales_24h	0±0;0 (0)	0±0;0 (0)	0.004±0.011;0 (0)	-
Opitutales_0h	0±0;0 (0)	0±0;0 (0)	0.005±0.009;0 (0)	-
Opitutales_24h	0±0;0 (0)	0±0;0 (0)	0.003±0.006;0 (0.01)	-
Acholeplasmatales_0h	0±0;0 (0)	0.001±0.004;0 (0)	0±0;0 (0)	-
Acholeplasmatales_24h	0±0;0 (0)	0.001±0.004;0 (0)	0.0005±0.001;0 (0)	0.9078
Pseudomonadales_0h	0±0;0 (0)	0±0;0 (0)	0±0;0 (0)	-
Pseudomonadales_24h	0.004±0.012;0 (0)	0±0;0 (0)	0±0;0 (0)	-
Saccharimonadales_0h	0±0;0 (0)	0.001±0.002;0 (0)	0±0;0 (0)	-
Saccharimonadales_24h	0.001±0.003;0 (0)	0.0005±0.001;0 (0)	0±0;0 (0)	0.7327
Corynebacteriales_0h	0.002±0.004;0 (0)	0.002±0.005;0 (0)	0.001±0.002;0 (0)	0.5764
Corynebacteriales_24h	0.0002±0.0005;0 (0)	0±0;0 (0)	0.001±0.004;0 (0)	0.9075
Flavobacteriales_0h	0.001±0.003;0 (0)	0.001±0.002;0 (0)	0±0;0 (0)	0.7617
Flavobacteriales_24h	0.001±0.002;0 (0)	0±0;0 (0)	0±0;0 (0)	-
Syntrophomonadales_0h	0±0;0 (0)	0±0;0 (0)	0±0;0 (0)	-
Syntrophomonadales_24h	0.0005±0.001;0 (0)	0±0;0 (0)	0±0;0 (0)	-
Data are shown as mean±SD; median (25th, 75th percentile).
a, b Different superscripts in the same row that indicates significant differences between groups by using one-Way ANOVA test with Bonferroni post hoc test (adjusted p-value <0.05) or Kruskal–Wallis test and Dunn’s post hoc tests for multiple comparisons, with the Benjamini-Hochberg method (adjusted p-value <0.05).

## Sheet: Table S4
Table S4. Relative abundance of identified gut microbiome at the family level
Bacteria	Phetchaburi’s Custard Cake	Saraburi’s Curry Puff	Lampang's Crispy Rice Cracker	p-value
Family	(low-GI, n=10)	(Medium-GI, n=10)	(High-GI, n=10)	(Between gr.)
[Clostridium] methylpentosum group_0h	0.001±0.002;0 (0)	0±0;0 (0)	0.002±0.004;0 (0)	0.498
[Clostridium] methylpentosum group_24h	0.0009±0.002;0 (0)	0±0;0 (0)	0.0018±0.0057;0 (0)	0.7617
[Eubacterium] coprostanoligenes group_0h	0.578±0.619;0.47 (0.82)	0.759±0.686;0.47 (0.96)	1.22±0.93;1.25 (1.71)	0.1665
[Eubacterium] coprostanoligenes group_24h	0.9212±1.0831;0.7 (1.06)	0.8762±0.889;0.59 (0.99)	0.9203±1.0535;0.62 (0.57)	0.9961
Acholeplasmataceae_0h	0±0;0 (0)	0.001±0.004;0 (0)	0±0;0 (0)	-
Acholeplasmataceae_24h	0±0;0 (0)	0.0014±0.0043;0 (0)	0.0005±0.0014;0 (0)	0.9075
Acidaminococcaceae_0h	0.729±0.363;0.76 (0.64)	0.549±0.415;0.6 (0.69)	0.443±0.345;0.46 (0.62)	0.2453
Acidaminococcaceae_24h	0.7013±0.4137;0.82 (0.75)	0.5209±0.4098;0.52 (0.66)	0.3606±0.272;0.33 (0.52)	0.1409
Actinomycetaceae_0h	0.01±0.016;0 (0.02)	0.011±0.027;0 (0.01)	0.016±0.018;0.01 (0.02)	0.3549
Actinomycetaceae_24h	0.0121±0.0176;0 (0.02)	0.0252±0.0215;0.02 (0.03)	0.0147±0.0121;0.01 (0.02)	0.2231
Aeromonadaceae_0h	0±0;0 (0)	0.003±0.011;0 (0)	0±0;0 (0)	-
Aeromonadaceae_24h	0±0;0 (0)	0±0;0 (0)	0.0002±0.0005;0 (0)	-
Akkermansiaceae_0h	0.287±0.659;0 (0)	0.001±0.002;0 (0)	0.042±0.13;0 (0)	0.9796
Akkermansiaceae_24h	0.1686±0.5086;0 (0)	0.0212±0.0594;0 (0)	0.0823±0.2601;0 (0)	0.9219
Anaerococcus_0h	0.0005±0.001;0 (0)	0±0;0 (0)	0±0;0 (0)	-
Anaerococcus_24h	0±0;0 (0)	0.0006±0.0013;0 (0)	0±0;0 (0)	-
Anaerofustaceae_0h	0.007±0.007;0.01 (0.01)	0.002±0.005;0 (0)	0.003±0.008;0 (0)	0.1691
Anaerofustaceae_24h	0.0029±0.0041;0 (0)	0.0003±0.001;0 (0)	0.002±0.0033;0 (0)	0.2917
Anaerovoracaceae_0h	0.225±0.32;0.09 (0.11)	0.188±0.148;0.2 (0.19)	0.314±0.257;0.29 (0.19)	0.2784
Anaerovoracaceae_24h	0.2±0.1728;0.14 (0.28)	0.1625±0.1387;0.18 (0.22)	0.2061±0.1869;0.15 (0.22)	0.8211
Atopobiaceae_0h	0.007±0.021;0 (0)	0.03±0.055;0 (0.05)	0.012±0.014;0.01 (0.02)	0.1937
Atopobiaceae_24h	0.0091±0.0287;0 (0)	0.0573±0.0907;0.01 (0.12)	0.0089±0.0194;0 (0)	0.0668
Bacillaceae_0h	0.003±0.006;0 (0)	0±0;0 (0)	0.006±0.019;0 (0)	0.7617
Bacillaceae_24h	0±0;0 (0)	0±0;0 (0)	0.0036±0.0115;0 (0)	-
Bacteroidaceae_0h	15.539±11.42;11.5 (19.93)	10.277±7.922;9.17 (10.65)	8.255±8.637;5.98 (7.07)	0.2134
Bacteroidaceae_24h	14.1381±11.4936;16.23 (13.46)	10.039±7.6299;8.81 (12.97)	9.8946±8.9254;6.77 (9.49)	0.5325
Bacteroidales Incertae Sedis_0h	0±0;0 (0)	0±0;0 (0)	0.001±0.002;0 (0)	-
Bacteroidales Incertae Sedis_24h	0±0;0 (0)	0±0;0 (0)	0±0;0 (0)	-
Barnesiellaceae_0h	0.216±0.353;0.04 (0.3)	0.207±0.179;0.18 (0.3)	0.165±0.191;0.13 (0.22)	0.7271
Barnesiellaceae_24h	0.2461±0.3922;0.03 (0.42)	0.2053±0.2205;0.15 (0.23)	0.1742±0.2103;0.14 (0.24)	0.8442
Bifidobacteriaceae_0h	5.537±5.964 ;3.73 (5.5) a	2.388±5.102 ;0.3 (1.57) b	9.201±12.329 ;3.39 (16.89) a	0.0305
Bifidobacteriaceae_24h	7.1664±5.2869 ;4.37 (8.34) a	3.421±6.8921 ;0.79 (3.81) b	7.4557±14.2737 ;2.02 (1.62) a, b	0.0302
Burkholderiaceae_0h	0±0;0 (0)	0±0;0 (0)	0±0;0 (0)	-
Burkholderiaceae_24h	0±0;0 (0)	0.0006±0.0019;0 (0)	0±0;0 (0)	-
Butyricicoccaceae_0h	0.515±0.432;0.41 (0.75)	0.423±0.612;0.22 (0.24)	0.291±0.173;0.32 (0.28)	0.5945
Butyricicoccaceae_24h	0.44±0.2364;0.43 (0.19)	0.3606±0.2068;0.35 (0.31)	0.2523±0.1204;0.24 (0.1)	0.1144
Campylobacteraceae_0h	0.059±0.185;0 (0)	0±0;0 (0)	0±0;0 (0)	-
Campylobacteraceae_24h	0.0008±0.0024;0 (0)	0±0;0 (0)	0±0;0 (0)	-
Carnobacteriaceae_0h	0.001±0.003;0 (0)	0±0;0 (0)	0±0;0 (0)	-
Carnobacteriaceae_24h	0.0015±0.0048;0 (0)	0±0;0 (0)	0±0;0 (0)	-
Christensenellaceae_0h	0.244±0.233;0.25 (0.46)	0.289±0.27;0.22 (0.41)	0.497±0.563;0.35 (0.74)	0.6099
Christensenellaceae_24h	0.2747±0.2611;0.34 (0.4)	0.3231±0.29;0.27 (0.39)	0.417±0.498;0.2 (0.59)	0.7391
Clostridiaceae_0h	1.111±1.974;0.05 (1.23)	0.446±0.676;0.18 (0.33)	0.547±0.863;0.12 (0.37)	0.8041
Clostridiaceae_24h	0.5092±0.6263;0.09 (1.13)	1.0687±1.5187;0.43 (1.34)	0.4642±0.6549;0.17 (0.75)	0.758
Comamonadaceae_0h	0.005±0.011;0 (0)	0.0003±0.001;0 (0)	0.0003±0.001;0 (0)	0.8699
Comamonadaceae_24h	0.0005±0.0014;0 (0)	0±0;0 (0)	0±0;0 (0)	-
Coriobacteriaceae_0h	2.031±1.49;1.33 (2.49)	1.602±1.054;1.77 (1.1)	3.464±2.698;3.31 (1.99)	0.132
Coriobacteriaceae_24h	3.3646±1.763;3.19 (2.8)	2.7007±1.7734;2.3 (3.15)	2.6205±1.5517;2.68 (2.02)	0.5679
Coriobacteriales Incertae Sedis_0h	0.038±0.061;0.01 (0.03)	0.012±0.02;0 (0.01)	0.03±0.035;0.02 (0.03)	0.3605
Coriobacteriales Incertae Sedis_24h	0.0372±0.0865;0.01 (0.02)	0.026±0.0367;0.01 (0.04)	0.0278±0.067;0 (0.01)	0.6729
Corynebacteriaceae_0h	0.002±0.004;0 (0)	0.002±0.005;0 (0)	0.001±0.002;0 (0)	0.5764
Corynebacteriaceae_24h	0.0002±0.0005;0 (0)	0±0;0 (0)	0.0012±0.0038;0 (0)	0.9075
Defluviitaleaceae_0h	0.002±0.004;0 (0)	0.004±0.009;0 (0)	0.015±0.028;0 (0.01)	0.7683
Defluviitaleaceae_24h	0±0;0 (0)	0.0048±0.0084;0 (0)	0.0147±0.0438;0 (0)	0.2842
Desulfovibrionaceae_0h	0.287±0.254;0.26 (0.44)	0.354±0.303;0.35 (0.57)	0.24±0.187;0.23 (0.32)	0.6061
Desulfovibrionaceae_24h	0.5198±0.7959;0.23 (0.41)	0.2664±0.2282;0.14 (0.31)	0.2499±0.1791;0.19 (0.28)	0.9427
Eggerthellaceae_0h	0.182±0.105;0.16 (0.12)	0.174±0.11;0.16 (0.2)	0.402±0.251;0.39 (0.49)	0.0794
Eggerthellaceae_24h	0.2227±0.1507;0.19 (0.18)	0.2575±0.1904;0.2 (0.24)	0.2616±0.2155;0.21 (0.18)	0.9396
Elusimicrobiaceae_0h	0±0;0 (0)	0±0;0 (0)	0.01±0.032;0 (0)	-
Elusimicrobiaceae_24h	0±0;0 (0)	0±0;0 (0)	0.0024±0.0077;0 (0)	-
Enterobacteriaceae_0h	1.171±1.402;0.6 (1.18)	1.512±1.116;1.21 (1.68)	1.287±1.846;0.46 (1.25)	0.4937
Enterobacteriaceae_24h	1.3538±1.4176;0.7 (0.93)	2.2522±2.8096;0.98 (0.85)	2.3502±2.726;1.29 (2.88)	0.6132
Enterococcaceae_0h	0.48±1.019;0.08 (0.46)	0.118±0.24;0.05 (0.1)	0.181±0.288;0.04 (0.21)	0.904
Enterococcaceae_24h	0.2401±0.4585;0.05 (0.22)	0.3045±0.8615;0.03 (0.05)	0.3497±0.5523;0.15 (0.28)	0.4447
Erysipelatoclostridiaceae_0h	0.977±1.051;0.43 (1.3)	2.624±2.484;1.86 (2.41)	3.296±2.93;2.25 (5.97)	0.0849
Erysipelatoclostridiaceae_24h	1.0053±1.1127;0.61 (1.33)	2.5056±3.4072;1.36 (1.68)	2.2527±2.3009;1.44 (2.14)	0.1965
Erysipelotrichaceae_0h	1.176±1.689;0.35 (1.15)	2.422±2.187;1.98 (4)	2.605±2.979;2.05 (2.72)	0.5321
Erysipelotrichaceae_24h	1.45±1.9428;0.49 (2.29)	2.5415±3.1182;1.86 (2.72)	1.9293±2.0034;1.88 (2.79)	0.9101
Ethanoligenenaceae_0h	0.002±0.004;0 (0)	0±0;0 (0)	0±0;0 (0)	-
Ethanoligenenaceae_24h	0.0009±0.0024;0 (0)	0.0002±0.0005;0 (0)	0±0;0 (0)	0.7406
Eubacteriaceae_0h	0.056±0.139;0.01 (0.03)	0.001±0.003;0 (0)	0.003±0.006;0 (0)	0.1438
Eubacteriaceae_24h	0.0263±0.0672;0 (0.02)	0.0021±0.0053;0 (0)	0.0103±0.0245;0 (0)	0.6017
Fenollaria_0h	0.001±0.003;0 (0)	0.002±0.006;0 (0)	0.0003±0.001;0 (0)	0.9987
Fenollaria_24h	0±0;0 (0)	0.0008±0.0024;0 (0)	0±0;0 (0)	-
Finegoldia_0h	0.001±0.002;0 (0)	0±0;0 (0)	0±0;0 (0)	-
Finegoldia_24h	0±0;0 (0)	0.0008±0.0024;0 (0)	0±0;0 (0)	-
Flavobacteriaceae_0h	0.001±0.003;0 (0)	0.001±0.002;0 (0)	0±0;0 (0)	0.9075
Flavobacteriaceae_24h	0.0009±0.0019;0 (0)	0±0;0 (0)	0±0;0 (0)	-
Fusobacteriaceae_0h	2.864±5.547;0.3 (0.77)	0.966±2.841;0.01 (0.06)	0.176±0.493;0 (0.02)	0.0849
Fusobacteriaceae_24h	2.1806±3.625 ;0.34 (2.58) a	0.1343±0.218 ;0.01 (0.27) b	0.3784±0.9713 ;0 (0.21) b	0.0424
Gemellaceae_0h	0.005±0.006;0 (0.01)	0.011±0.009;0.01 (0.01)	0.004±0.003;0 (0.01)	0.0836
Gemellaceae_24h	0.007±0.0046;0.01 (0.01)	0.0147±0.0241;0 (0.02)	0.0067±0.0079;0.01 (0.01)	0.8049
Hafniaceae_0h	0±0;0 (0)	0±0;0 (0)	0±0;0 (0)	-
Hafniaceae_24h	0±0;0 (0)	0.0024±0.0062;0 (0)	0±0;0 (0)	-
Lachnospiraceae_0h	40.667±8.773;39.7 (15.52)	42.501±8.386;44.03 (10.3)	40.868±10.933;38.4 (19.28)	0.8929
Lachnospiraceae_24h	40.8277±10.8243;39.46 (13.97)	40.4736±10.9058;38.5 (22.41)	38.4475±10.9427;35.1 (18.15)	0.8708
Lactobacillaceae_0h	0.181±0.473;0 (0.03)	1.019±3.014;0 (0.26)	0.096±0.235;0 (0.06)	0.9885
Lactobacillaceae_24h	0.4373±1.2654;0.03 (0.08)	0.5644±1.5151;0.03 (0.11)	0.0715±0.1369;0 (0.04)	0.4305
Leptotrichiaceae_0h	0±0;0 (0)	0.0005±0.001;0 (0)	0±0;0 (0)	-
Leptotrichiaceae_24h	0±0;0 (0)	0.0015±0.0035;0 (0)	0±0;0 (0)	-
Leuconostocaceae_0h	0.032±0.039;0.02 (0.05)	0.038±0.039;0.03 (0.08)	0.143±0.269;0.05 (0.13)	0.5321
Leuconostocaceae_24h	0.1775±0.2336;0.16 (0.16)	0.034±0.0371;0.03 (0.04)	0.098±0.148;0.06 (0.07)	0.129
Marinifilaceae_0h	0.189±0.097;0.18 (0.12)	0.409±0.401;0.29 (0.14)	0.193±0.211;0.15 (0.25)	0.1269
Marinifilaceae_24h	0.2777±0.2408;0.28 (0.29)	0.2498±0.1433;0.24 (0.11)	0.1996±0.2186;0.11 (0.31)	0.5157
Micrococcaceae_0h	0.0003±0.001;0 (0)	0.005±0.01;0 (0)	0.007±0.009;0 (0.01)	0.25
Micrococcaceae_24h	0.0041±0.0077;0 (0.01)	0.013±0.0187;0 (0.03)	0.0056±0.0167;0 (0)	0.4574
Monoglobaceae_0h	0.37±0.413;0.17 (0.53)	0.157±0.128;0.13 (0.17)	0.208±0.177;0.2 (0.29)	0.7327
Monoglobaceae_24h	0.2708±0.2862;0.21 (0.45)	0.135±0.0946;0.11 (0.16)	0.1822±0.2034;0.08 (0.31)	0.8041
Moraxellaceae_0h	0±0;0 (0)	0±0;0 (0)	0±0;0 (0)	-
Moraxellaceae_24h	0.0039±0.0124;0 (0)	0±0;0 (0)	0±0;0 (0)	-
Morganellaceae_0h	0±0;0 (0)	0±0;0 (0)	0±0;0 (0)	-
Morganellaceae_24h	0±0;0 (0)	0.0012±0.0029;0 (0)	0±0;0 (0)	-
Muribaculaceae_0h	0.213±0.356;0 (0.59)	0.117±0.233;0 (0.07)	0.186±0.346;0.06 (0.23)	0.679
Muribaculaceae_24h	0.1477±0.3236;0 (0)	0.1119±0.2004;0 (0.15)	0.2796±0.5787;0.03 (0.24)	0.5545
Neisseriaceae_0h	0.003±0.006;0 (0.01)	0.005±0.006;0 (0.01)	0±0;0 (0)	0.1738
Neisseriaceae_24h	0.0098±0.0113;0.01 (0.02)	0.0039±0.0057;0 (0.01)	0±0;0 (0)	0.0558
Oscillospiraceae_0h	1.67±2.124;0.84 (0.77)	1.883±0.827;1.89 (0.81)	2.68±2.323;2.35 (2.12)	0.1861
Oscillospiraceae_24h	1.8325±1.4924;1.77 (1.87)	1.9294±1.054;2.26 (1.84)	1.9722±1.4205;1.64 (1.95)	0.9717
Oxalobacteraceae_0h	0.006±0.019;0 (0)	0.001±0.004;0 (0)	0.007±0.012;0 (0.01)	0.5079
Oxalobacteraceae_24h	0.0048±0.0097;0 (0)	0.0026±0.0047;0 (0)	0.0023±0.0048;0 (0)	0.8935
Parvimonas_0h	0.003±0.009;0 (0)	0±0;0 (0)	0.006±0.016;0 (0)	0.6781
Parvimonas_24h	0.0005±0.0014;0 (0)	0.0011±0.0025;0 (0)	0.0015±0.0048;0 (0)	0.9234
Pasteurellaceae_0h	0.046±0.044;0.04 (0.04)	0.462±1.295;0.05 (0.08)	0.096±0.211;0.02 (0.06)	0.4948
Pasteurellaceae_24h	0.1391±0.2493;0.06 (0.07)	0.0588±0.0563;0.04 (0.05)	0.1774±0.353;0.04 (0.16)	0.8002
Peptococcaceae_0h	0.002±0.004;0 (0)	0.005±0.009;0 (0.01)	0.033±0.059;0 (0.03)	0.6615
Peptococcaceae_24h	0.0039±0.0077;0 (0)	0.005±0.0088;0 (0.01)	0.0272±0.0416;0 (0.05)	0.5019
Peptoniphilus_0h	0.0002±0.0005;0 (0)	0±0;0 (0)	0±0;0 (0)	-
Peptoniphilus_24h	0±0;0 (0)	0.0009±0.0029;0 (0)	0±0;0 (0)	-
Peptostreptococcaceae_0h	0.957±1.174;0.7 (1.25)	0.893±0.733;0.87 (1.38)	0.86±0.842;0.61 (0.49)	0.8869
Peptostreptococcaceae_24h	0.7809±1.0081;0.31 (1.43)	1.1328±1.1308;0.74 (1.23)	1.4161±1.3502;1.21 (1.21)	0.3512
Porphyromonadaceae_0h	0.003±0.005;0 (0)	0.002±0.003;0 (0)	0±0;0 (0)	0.1869
Porphyromonadaceae_24h	0.0085±0.0054 a;0.01 (0.003)	0.0009±0.0029 b;0 (0)	0±0 b;0 (0)	0.0038
Prevotellaceae_0h	4.54±9.153;0.39 (0.64)	9.238±7.75;8.63 (15.29)	6.536±10.085;2.34 (6.95)	0.3203
Prevotellaceae_24h	2.9763±5.9065;0.5 (1.54)	8.1312±10.2891;4.54 (10.64)	11.3224±13.4925;4.09 (19.66)	0.2422
Puniceicoccaceae_0h	0±0;0 (0)	0±0;0 (0)	0.005±0.009;0 (0)	-
Puniceicoccaceae_24h	0±0;0 (0)	0±0;0 (0)	0.0035±0.0062;0 (0.01)	-
Rikenellaceae_0h	0.676±0.561;0.65 (0.75)	0.471±0.481;0.27 (0.57)	1.013±0.604;0.98 (0.86)	0.1594
Rikenellaceae_24h	0.8024±0.7721;0.5 (1.24)	0.4832±0.4296;0.34 (0.24)	1.01±1.1363;0.67 (1.06)	0.4899
Ruminococcaceae_0h	12.45±8.201;12.1 (15.05)	10.549±3.512;11.32 (6.7)	8.318±4.367;7.29 (6.22)	0.4587
Ruminococcaceae_24h	11.5561±6.0283;12.69 (5.6)	10.8475±4.1799;11.81 (5.82)	7.4263±3.5016;7.25 (2.89)	0.0718
Saccharimonadaceae_0h	0±0;0 (0)	0.001±0.002;0 (0)	0±0;0 (0)	-
Saccharimonadaceae_24h	0.0014±0.0029;0 (0)	0.0005±0.0014;0 (0)	0±0;0 (0)	0.7327
Selenomonadaceae_0h	0.541±1.328;0 (0.06)	1.443±2.095;0.43 (2.33)	2.423±3.618;0.6 (3.33)	0.1903
Selenomonadaceae_24h	0.5977±1.6014;0 (0.18)	2.5336±4.336;0.31 (2.23)	1.4622±1.6175;1.09 (2.73)	0.1582
Staphylococcaceae_0h	0±0;0 (0)	0.005±0.015;0 (0)	0.011±0.03;0 (0)	0.6781
Staphylococcaceae_24h	0.0023±0.0054;0 (0)	0±0;0 (0)	0.0127±0.0182;0 (0.03)	0.2755
Streptococcaceae_0h	0.678±0.694;0.45 (0.56)	2.079±4.81;0.52 (0.28)	0.689±0.774;0.36 (0.3)	0.5419
Streptococcaceae_24h	1.3558±1.8675;0.59 (1.15)	1.3921±2.2495;0.61 (1.27)	1.5764±2.3103;0.29 (2.55)	0.6374
Succinivibrionaceae_0h	0±0;0 (0)	0.504±1.076;0 (0)	0.012±0.026;0 (0)	0.6755
Succinivibrionaceae_24h	0.0006±0.0019;0 (0)	0.5655±1.2211;0 (0)	0.01±0.0262;0 (0)	0.8654
Sutterellaceae_0h	1.019±0.731;0.74 (1.18)	1.131±0.691;0.94 (1.16)	0.633±0.518;0.41 (1.1)	0.1634
Sutterellaceae_24h	1.1952±0.9239;1.37 (1.18)	1.2953±1.4525;0.69 (0.72)	0.8342±0.3941;0.81 (0.52)	0.7224
Synergistaceae_0h	0.003±0.006;0 (0)	0±0;0 (0)	0.009±0.018;0 (0.01)	0.4975
Synergistaceae_24h	0.0003±0.001;0 (0)	0.0005±0.0014;0 (0)	0.011±0.0287;0 (0)	0.8696
Syntrophomonadaceae_0h	0±0;0 (0)	0±0;0 (0)	0±0;0 (0)	-
Syntrophomonadaceae_24h	0.0005±0.0014;0 (0)	0±0;0 (0)	0±0;0 (0)	-
Tannerellaceae_0h	0.825±0.365;0.88 (0.38)	0.648±0.401;0.46 (0.51)	0.91±1.042;0.48 (1.16)	0.5446
Tannerellaceae_24h	0.7484±0.4906;0.64 (0.72)	0.6713±0.3406;0.61 (0.47)	1.4045±2.5376;0.45 (0.88)	0.9008
UCG-010_0h	0.005±0.014;0 (0)	0.062±0.145;0 (0.03)	0.077±0.161;0.02 (0.04)	0.2173
UCG-24124_24h	0.0029±0.0054;0 (0)	0.0871±0.2057;0 (0.07)	0.0481±0.108;0.01 (0.05)	0.298
vadinBE97_0h	0±0;0 (0)	0.0005±0.001;0 (0)	0.007±0.02;0 (0)	0.7327
vadinBE97_24h	0±0;0 (0)	0.0005±0.0014;0 (0)	0.0076±0.0224;0 (0)	0.7406
Vagococcaceae_0h	0.002±0.006;0 (0)	0±0;0 (0)	0±0;0 (0)	-
Vagococcaceae_24h	0±0;0 (0)	0.0239±0.0684;0 (0)	0.0026±0.0055;0 (0)	0.6755
Veillonellaceae_0h	0.567±1.406;0.03 (0.08)	0.982±1.372;0.21 (1.76)	1.231±1.148;0.96 (1.86)	0.1238
Veillonellaceae_24h	0.6294±1.2136;0.03 (0.22)	1.1479±1.9496;0.11 (2.17)	1.2676±0.995;1.65 (1.96)	0.3119
Victivallaceae_0h	0.001±0.003;0 (0)	0.008±0.02;0 (0)	0.012±0.018;0.002 (0.02)	0.305
Victivallaceae_24h	0.0012±0.0038;0 (0)	0.0021±0.0043;0 (0)	0.0062±0.0074;0.004 (0.01)	0.1362
Weeksellaceae_0h	0±0;0 (0)	0.0002±0.0005;0 (0)	0±0;0 (0)	-
Weeksellaceae_24h	0.0002±0.0005;0 (0)	0±0;0 (0)	0±0;0 (0)	-
Data are shown as mean±SD; median (25th, 75th percentile).
a, b Different superscripts in the same row that indicates significant differences between groups by using one-Way ANOVA test with Bonferroni post hoc test (adjusted p-value <0.05) or Kruskal–Wallis test and Dunn’s post hoc tests for multiple comparisons, with the Benjamini-Hochberg method (adjusted p-value <0.05).

## Sheet: Table S5
Table S5. Relative abundance of identified gut microbiome at the genus level
Bacteria	Phetchaburi’s Custard Cake	Saraburi’s Curry Puff	Lampang's Crispy Rice Cracker	p-value
Genus	(low-GI, n=10)	(Medium-GI, n=10)	(High-GI, n=10)	(Between gr.)
[Clostridium] innocuum group_0h	0.069±0.085 ;0.04 (0.08) a	0.005±0.007 ;0.002 (0.005) b	0.022±0.037 ;0.01 (0.02) a, b	0.0377
[Clostridium] innocuum group_24h	0.078±0.137;0.02 (0.1)	0.021±0.039;0 (0.03)	0.013±0.013;0.01 (0.01)	0.1973
[Eubacterium] brachy group_0h	0.055±0.058;0.04 (0.09)	0.019±0.024;0.01 (0.03)	0.035±0.053;0.01 (0.06)	0.3711
[Eubacterium] brachy group_24h	0.06±0.056;0.06 (0.09)	0.025±0.032;0.01 (0.05)	0.01±0.012;0 (0.02)	0.0801
[Eubacterium] eligens group_0h	0.735±0.804;0.58 (1.2)	0.755±0.772;0.5 (0.77)	0.673±0.796;0.32 (0.97)	0.8248
[Eubacterium] eligens group_24h	0.307±0.427;0.14 (0.47)	0.386±0.269;0.36 (0.49)	0.645±0.705;0.39 (0.93)	0.3636
[Eubacterium] fissicatena group_0h	0.007±0.011;0 (0.02)	0.0005±0.001;0 (0)	0.006±0.011;0 (0.01)	0.5991
[Eubacterium] fissicatena group_24h	0.007±0.016;0 (0.01)	0.001±0.003;0 (0)	0.006±0.01;0 (0.01)	0.5976
[Eubacterium] hallii group_0h	0.899±0.763;0.88 (0.71)	1.904±1.23;1.7 (1.17)	1.816±1.325;1.92 (1.42)	0.0735
[Eubacterium] hallii group_24h	1.636±1.027;1.77 (1.29)	1.853±1.088;1.43 (1.5)	1.369±0.713;1.28 (1.16)	0.6712
[Eubacterium] nodatum group_0h	0.053±0.152;0.002 (0.02)	0.001±0.004;0 (0)	0.009±0.017;0 (0)	0.1709
[Eubacterium] nodatum group_24h	0.024±0.068;0 (0.01)	0±0;0 (0)	0.014±0.042;0 (0)	0.1683
[Eubacterium] ruminantium group_0h	0.401±0.887;0 (0.29)	0.423±0.501;0.27 (0.79)	0.894±1.388;0 (1.39)	0.7334
[Eubacterium] ruminantium group_24h	0.082±0.203;0 (0)	0.243±0.331;0.06 (0.51)	0.613±0.912;0 (1.57)	0.4677
[Eubacterium] siraeum group_0h	0.134±0.256;0 (0.13)	0.242±0.563;0.02 (0.1)	0.033±0.061;0.003 (0.03)	0.8177
[Eubacterium] siraeum group_24h	0.116±0.339;0 (0.01)	0.086±0.111;0.02 (0.21)	0.019±0.027;0 (0.05)	0.5803
[Eubacterium] ventriosum group_0h	0.238±0.359;0.1 (0.23)	0.505±0.634;0.26 (0.43)	0.233±0.407;0.07 (0.31)	0.3458
[Eubacterium] ventriosum group_24h	0.475±1.097;0.13 (0.18)	0.253±0.314;0.1 (0.53)	0.249±0.445;0.13 (0.22)	0.9409
[Eubacterium] xylanophilum group_0h	0.069±0.147;0 (0.01)	0.054±0.064;0.03 (0.11)	0.022±0.046;0 (0.02)	0.4341
[Eubacterium] xylanophilum group_24h	0.012±0.027;0 (0)	0.043±0.082;0.01 (0.04)	0.014±0.025;0 (0.03)	0.3594
[Ruminococcus] gauvreauii group_0h	1.288±2.16;0.14 (2.45)	0.92±0.954;0.67 (1.49)	0.514±0.603;0.26 (0.99)	0.6424
[Ruminococcus] gauvreauii group_24h	1.14±1.771;0.3 (1.72)	0.813±0.751;0.72 (1.39)	0.659±0.862;0.31 (1.13)	0.7224
[Ruminococcus] gnavus group_0h	1.2±1.942;0.24 (1.98)	0.599±1.582;0.01 (0.23)	0.883±1.884;0.01 (0.07)	0.2469
[Ruminococcus] gnavus group_24h	1.553±2.942;0.34 (0.5)	0.142±0.248;0.02 (0.21)	0.764±1.776;0.02 (0.29)	0.3995
[Ruminococcus] torques group_0h	1.715±1.5;1.46 (2.43)	2.581±2.205;1.82 (3.64)	4.114±3.652;2.9 (2.43)	0.2151
[Ruminococcus] torques group_24h	1.76±1.57;1.38 (3.26)	2.554±2.699;1.38 (2.67)	3.131±3.046;2.05 (2.1)	0.6276
Acetanaerobacterium_0h	0.002±0.004;0 (0)	0±0;0 (0)	0±0;0 (0)	0.679
Acetanaerobacterium_24h	0.001±0.003;0 (0)	0±0.001;0 (0)	0±0;0 (0)	0.748
Acidaminococcus_0h	0.141±0.234;0 (0.36)	0.021±0.062;0 (0)	0.069±0.128;0 (0.14)	0.561
Acidaminococcus_24h	0.142±0.242;0 (0.19)	0.05±0.154;0 (0)	0.041±0.065;0.01 (0.05)	0.4556
Acinetobacter_0h	0±0;0 (0)	0±0;0 (0)	0±0;0 (0)	-
Acinetobacter_24h	0.004±0.014;0 (0)	0±0;0 (0)	0±0;0 (0)	0.9078
Actinomyces_0h	0.008±0.013;0.002 (0.01)	0.012±0.028;0 (0.01)	0.017±0.02;0.01 (0.02)	0.3242
Actinomyces_24h	0.013±0.019;0 (0.02)	0.027±0.023;0.02 (0.03)	0.015±0.013;0.01 (0.02)	0.2607
Adlercreutzia_0h	0.032±0.043;0.02 (0.04)	0.014±0.016;0.01 (0.03)	0.017±0.022;0.01 (0.03)	0.7287
Adlercreutzia_24h	0.034±0.052;0.01 (0.04)	0.018±0.022;0.01 (0.04)	0.012±0.016;0 (0.03)	0.7271
Aeromonas_0h	0±0;0 (0)	0.004±0.011;0 (0)	0±0;0 (0)	0.9078
Aeromonas_24h	0±0;0 (0)	0±0;0 (0)	0±0;0 (0)	0.9078
Agathobacter_0h	3.806±4.76;0.87 (9.4)	5.762±4.15;4.48 (5.85)	1.792±1.958;0.95 (3.24)	0.0546
Agathobacter_24h	3.352±3.948;2.43 (4.51)	5.289±3.67;4.47 (4.24)	2.118±1.881;2.2 (3.32)	0.0945
Aggregatibacter_0h	0±0;0 (0)	0±0;0 (0)	0±0;0 (0)	-
Aggregatibacter_24h	0±0;0 (0)	0.001±0.003;0 (0)	0±0;0 (0)	0.9078
Akkermansia_0h	0.315±0.73;0 (0)	0.001±0.002;0 (0)	0.045±0.138;0 (0)	0.9796
Akkermansia_24h	0.186±0.561;0 (0)	0.023±0.064;0 (0)	0.089±0.28;0 (0)	0.9219
Alistipes_0h	0.709±0.586;0.68 (0.77)	0.503±0.521;0.28 (0.59)	1.05±0.747;1.05 (0.97)	0.3263
Alistipes_24h	0.848±0.813;0.56 (1.27)	0.509±0.445;0.37 (0.23)	1.033±1.253;0.71 (1.56)	0.6781
Allisonella_0h	0.005±0.016;0 (0)	0.035±0.04;0.02 (0.08)	0.052±0.078;0.04 (0.05)	0.0686
Allisonella_24h	0.013±0.042;0 (0)	0.029±0.048;0.01 (0.03)	0.049±0.053;0.03 (0.08)	0.0849
Alloprevotella_0h	0.004±0.006;0 (0.01)	1.274±1.951;0.01 (3.05)	0.451±1.372;0 (0)	0.3008
Alloprevotella_24h	0.013±0.017;0.01 (0.01)	2.056±3.334;0 (5.63)	0.595±1.881;0 (0)	0.0812
Alloscardovia_0h	0±0;0 (0)	0.01±0.033;0 (0)	0±0;0 (0)	0.9078
Alloscardovia_24h	0±0;0 (0)	0.004±0.014;0 (0)	0±0;0 (0)	0.9078
Anaerofilum_0h	0.001±0.003;0 (0)	0.001±0.004;0 (0)	0±0;0 (0)	0.9987
Anaerofilum_24h	0.002±0.006;0 (0)	0.004±0.006;0 (0.01)	0±0.001;0 (0)	0.4396
Anaerofustis_0h	0.007±0.007;0.01 (0.01)	0.002±0.005;0 (0)	0.004±0.009;0 (0)	0.1691
Anaerofustis_24h	0.003±0.005;0 (0.01)	0±0.001;0 (0)	0.002±0.003;0 (0)	0.2985
Anaeroplasma_0h	0±0;0 (0)	0.001±0.004;0 (0)	0±0;0 (0)	0.9078
Anaeroplasma_24h	0±0;0 (0)	0.002±0.005;0 (0)	0±0.002;0 (0)	0.9075
Anaerostignum_0h	0.001±0.002;0 (0)	0±0;0 (0)	0±0;0 (0)	0.9078
Anaerostignum_24h	0±0;0 (0)	0±0;0 (0)	0±0;0 (0)	1
Anaerostipes_0h	1.811±1.92;1.2 (2.35)	1.654±1.337;1.36 (1.43)	1.944±1.744;1.16 (3.16)	0.9172
Anaerostipes_24h	2.106±2.046;1.35 (2.14)	1.883±1.699;1.2 (2.29)	1.624±1.49;1.2 (1.61)	0.8755
Anaerotruncus_0h	0.009±0.016;0 (0.01)	0.003±0.006;0 (0)	0.014±0.039;0 (0)	0.7783
Anaerotruncus_24h	0.009±0.013;0 (0.01)	0.004±0.009;0 (0.01)	0.003±0.007;0 (0)	0.5976
Angelakisella_0h	0.002±0.005;0 (0)	0±0;0 (0)	0±0;0 (0)	0.679
Angelakisella_24h	0±0;0 (0)	0±0.001;0 (0)	0±0;0 (0)	0.9078
Anoxybacillus_0h	0.0003±0.001;0 (0)	0±0;0 (0)	0±0;0 (0)	0.9078
Anoxybacillus_24h	0±0;0 (0)	0±0;0 (0)	0±0;0 (0)	-
Asteroleplasma_0h	0±0;0 (0)	0±0;0 (0)	0±0;0 (0)	-
Asteroleplasma_24h	0±0;0 (0)	0±0.001;0 (0)	0±0;0 (0)	0.9078
Atopobium_0h	0.0005±0.001;0 (0)	0.0005±0.001;0 (0)	0.001±0.003;0 (0)	0.9075
Atopobium_24h	0±0;0 (0)	0±0;0 (0)	0±0;0 (0)	-
Bacillus_0h	0.002±0.005;0 (0)	0±0;0 (0)	0.006±0.02;0 (0)	0.7617
Bacillus_24h	0±0;0 (0)	0±0;0 (0)	0.004±0.012;0 (0)	0.9078
Bacteroides_0h	16.385±12.039;12.06 (22.66)	10.895±8.342;10.07 (10.79)	8.892±9.297;6.26 (8.51)	0.2713
Bacteroides_24h	15.084±12.566;17.14 (14.52)	10.663±8.059;9.13 (14.09)	10.472±9.495;6.95 (9.91)	0.6474
Barnesiella_0h	0.21±0.356;0.02 (0.28)	0.213±0.184;0.19 (0.27)	0.146±0.165;0.13 (0.24)	0.6099
Barnesiella_24h	0.2±0.311;0 (0.37)	0.209±0.226;0.15 (0.24)	0.16±0.213;0.09 (0.26)	0.6731
Bergeyella_0h	0±0;0 (0)	0.0002±0.001;0 (0)	0±0;0 (0)	0.9078
Bergeyella_24h	0±0;0 (0)	0±0;0 (0)	0±0;0 (0)	0.9078
Bifidobacterium_0h	5.84±6.302 ;3.87 (5.63) a	2.5±5.345 ;0.32 (1.51) b	9.675±12.76 ;3.6 (18.46) a, c	0.0305
Bifidobacterium_24h	7.665±5.79 ;4.67 (8.7) a	3.638±7.331 ;0.81 (4.23) b	7.736±14.565 ;2.15 (1.71) a, b	0.0302
Bilophila_0h	0.225±0.243;0.11 (0.33)	0.148±0.156;0.12 (0.09)	0.133±0.154;0.09 (0.2)	0.5809
Bilophila_24h	0.302±0.338;0.19 (0.24)	0.105±0.039;0.11 (0.04)	0.143±0.163;0.1 (0.16)	0.2762
Blautia_0h	14.517±5.331 ;13.61 (5.34) a	9.695±3.3 ;8.98 (5.56) b	12.925±3.114 ;13.43 (4.47) a, b	0.0498
Blautia_24h	14.184±8.094;12.93 (6.26)	11.349±6.773;10.2 (11.28)	12.253±4.088;12.37 (6.74)	0.5945
Butyricicoccus_0h	0.486±0.396;0.39 (0.79)	0.435±0.614;0.23 (0.26)	0.294±0.17;0.34 (0.27)	0.6524
Butyricicoccus_24h	0.45±0.231;0.46 (0.18)	0.375±0.216;0.37 (0.32)	0.244±0.128;0.22 (0.13)	0.0794
Butyricimonas_0h	0.106±0.105;0.09 (0.14)	0.148±0.103;0.13 (0.1)	0.106±0.111;0.09 (0.16)	0.5234
Butyricimonas_24h	0.138±0.201;0.06 (0.23)	0.099±0.066;0.11 (0.08)	0.097±0.129;0.05 (0.11)	0.7051
CAG-352_0h	1.344±4.246;0 (0.01)	0.424±0.922;0 (0)	0±0;0 (0)	0.5172
CAG-352_24h	0.489±1.542;0 (0)	0.729±1.537;0 (0)	0±0;0 (0)	0.679
CAG-56_0h	0.165±0.338;0 (0.08)	0.562±0.796;0.06 (1.06)	0.29±0.451;0.06 (0.41)	0.4266
CAG-56_24h	0.249±0.524;0 (0.08)	0.582±0.874;0.01 (1.07)	0.381±0.646;0.03 (0.72)	0.4811
Campylobacter_0h	0.061±0.193;0 (0)	0±0;0 (0)	0±0;0 (0)	0.679
Campylobacter_24h	0.001±0.003;0 (0)	0±0;0 (0)	0±0;0 (0)	0.9078
Candidatus Saccharimonas_0h	0±0;0 (0)	0.001±0.002;0 (0)	0±0;0 (0)	0.679
Candidatus Saccharimonas_24h	0.001±0.002;0 (0)	0±0;0 (0)	0±0;0 (0)	0.9078
Candidatus Soleaferrea_0h	0.011±0.013 ;0.01 (0.01) a	0.003±0.005 ;0 (0) b	0.003±0.003 ;0.002 (0.01) b	0.0283
Candidatus Soleaferrea_24h	0.005±0.006;0 (0.01)	0.005±0.006;0 (0.01)	0.005±0.004;0 (0.01)	0.9704
Candidatus Stoquefichus_0h	0.002±0.008;0 (0)	0.001±0.004;0 (0)	0±0;0 (0)	0.9075
Candidatus Stoquefichus_24h	0.002±0.004;0 (0)	0±0;0 (0)	0±0;0 (0)	0.679
Capnocytophaga_0h	0.001±0.004;0 (0)	0.001±0.002;0 (0)	0±0;0 (0)	0.9075
Capnocytophaga_24h	0.001±0.002;0 (0)	0±0;0 (0)	0±0;0 (0)	0.4185
Caproiciproducens_0h	0.001±0.005;0 (0)	0±0;0 (0)	0±0;0 (0)	0.9078
Caproiciproducens_24h	0±0.001;0 (0)	0±0;0 (0)	0±0;0 (0)	0.9078
Catabacter_0h	0.002±0.004;0 (0)	0±0;0 (0)	0.001±0.002;0 (0)	0.7327
Catabacter_24h	0±0;0 (0)	0±0;0 (0)	0±0;0 (0)	-
Catenibacillus_0h	0.02±0.034;0 (0.02)	0±0;0 (0)	0.001±0.004;0 (0)	0.2517
Catenibacillus_24h	0.01±0.021;0 (0.01)	0±0;0 (0)	0±0;0 (0)	0.4185
Catenibacterium_0h	0±0;0 (0)	0.901±2.848;0 (0)	2.427±3.539;0 (6.94)	0.3176
Catenibacterium_24h	0±0;0 (0)	1.243±3.932;0 (0)	1.64±2.766;0 (2.92)	0.3176
Catenisphaera_0h	0±0;0 (0)	0.036±0.114;0 (0)	0±0;0 (0)	0.9078
Catenisphaera_24h	0±0;0 (0)	0.078±0.247;0 (0)	0±0;0 (0)	0.9078
Cellulosilyticum_0h	0±0;0 (0)	0±0;0 (0)	0.0002±0.001;0 (0)	0.9078
Cellulosilyticum_24h	0±0;0 (0)	0±0;0 (0)	0±0;0 (0)	-
CHKCI002_0h	0.003±0.008;0 (0)	0.001±0.003;0 (0)	0.011±0.02;0 (0.02)	0.6252
CHKCI24242_24h	0.004±0.013;0 (0)	0.001±0.004;0 (0)	0.004±0.01;0 (0)	0.9234
Christensenella_0h	0.003±0.007;0 (0)	0±0;0 (0)	0.006±0.007;0.002 (0.01)	0.1871
Christensenella_24h	0.004±0.006;0 (0.01)	0.001±0.003;0 (0)	0.003±0.01;0 (0)	0.6252
Christensenellaceae R-7 group_0h	0.237±0.233;0.24 (0.42)	0.307±0.29;0.22 (0.46)	0.51±0.599;0.33 (0.76)	0.5809
Christensenellaceae R-7 group_24h	0.273±0.26;0.33 (0.41)	0.334±0.304;0.28 (0.42)	0.412±0.503;0.2 (0.59)	0.8423
Citrobacter_0h	0.066±0.191;0 (0)	0.022±0.07;0 (0)	0.018±0.058;0 (0)	0.9075
Citrobacter_24h	0.139±0.44;0 (0)	0.028±0.074;0 (0)	0.041±0.065;0 (0.07)	0.5976
Cloacibacillus_0h	0.003±0.007;0 (0)	0±0;0 (0)	0.007±0.016;0 (0.01)	0.5079
Cloacibacillus_24h	0±0.001;0 (0)	0.001±0.002;0 (0)	0.011±0.031;0 (0)	0.8696
Clostridium sensu stricto 1_0h	1.177±2.095;0.05 (1.3)	0.468±0.71;0.18 (0.34)	0.59±0.925;0.12 (0.39)	0.801
Clostridium sensu stricto 1_24h	0.547±0.676;0.09 (1.2)	1.13±1.6;0.44 (1.43)	0.492±0.699;0.18 (0.79)	0.75
Clostridium sensu stricto 12_0h	0.0002±0.0005;0 (0)	0±0;0 (0)	0±0;0 (0)	0.9078
Clostridium sensu stricto 12_24h	0±0;0 (0)	0±0;0 (0)	0±0;0 (0)	-
Clostridium sensu stricto 13_0h	0±0;0 (0)	0.001±0.002;0 (0)	0±0;0 (0)	0.9078
Clostridium sensu stricto 13_24h	0±0;0 (0)	0.001±0.004;0 (0)	0±0;0 (0)	0.9078
Colidextribacter_0h	0.133±0.119;0.13 (0.15)	0.122±0.093;0.09 (0.15)	0.12±0.205;0.04 (0.09)	0.4699
Colidextribacter_24h	0.229±0.27;0.16 (0.34)	0.114±0.117;0.07 (0.21)	0.13±0.15;0.07 (0.11)	0.6677
Collinsella_0h	2.154±1.595;1.39 (2.87)	1.726±1.189;1.83 (1.14)	3.692±2.886;3.58 (1.99)	0.1649
Collinsella_24h	3.586±1.897;3.36 (3.12)	2.868±1.853;2.44 (3.14)	2.746±1.612;2.83 (2.12)	0.4683
Comamonas_0h	0.005±0.011;0 (0)	0±0;0 (0)	0.0003±0.001;0 (0)	0.7327
Comamonas_24h	0±0.001;0 (0)	0±0;0 (0)	0±0;0 (0)	0.9078
Coprobacillus_0h	0.002±0.008;0 (0)	0.002±0.007;0 (0)	0±0;0 (0)	0.9075
Coprobacillus_24h	0.001±0.003;0 (0)	0.016±0.038;0 (0)	0.006±0.02;0 (0)	0.8884
Coprobacter_0h	0.014±0.018;0.003 (0.03)	0.007±0.013;0 (0.01)	0.031±0.063;0 (0.01)	0.8166
Coprobacter_24h	0.062±0.122;0.01 (0.07)	0.007±0.008;0 (0.01)	0.026±0.035;0.01 (0.07)	0.75
Coprococcus_0h	1.65±2.018;1.13 (2.87)	2.557±1.194;2.56 (1.67)	2.524±1.843;2.42 (2.46)	0.325
Coprococcus_24h	1.26±1.363;0.95 (2.41)	2.312±1.498;2.47 (2.43)	2.419±1.899;2.11 (2.75)	0.1666
Corynebacterium_0h	0.003±0.005;0 (0)	0.002±0.005;0 (0)	0.0003±0.001;0 (0)	0.4669
Corynebacterium_24h	0±0;0 (0)	0±0;0 (0)	0.001±0.004;0 (0)	0.9075
Cronobacter_0h	0±0;0 (0)	0.003±0.009;0 (0)	0±0;0 (0)	0.9078
Cronobacter_24h	0.002±0.006;0 (0)	0±0;0 (0)	0±0.001;0 (0)	0.9075
Defluviitaleaceae UCG-011_0h	0.002±0.004;0 (0)	0.004±0.009;0 (0)	0.016±0.031;0 (0.01)	0.756
Defluviitaleaceae UCG-2411_24h	0±0;0 (0)	0.005±0.009;0 (0)	0.016±0.047;0 (0)	0.2842
Denitrobacterium_0h	0±0;0 (0)	0.002±0.005;0 (0)	0.013±0.042;0 (0)	0.9075
Denitrobacterium_24h	0±0;0 (0)	0.003±0.011;0 (0)	0.014±0.045;0 (0)	0.9075
Desulfovibrio_0h	0.069±0.128;0.003 (0.05)	0.223±0.254;0.1 (0.49)	0.111±0.17;0.01 (0.19)	0.5288
Desulfovibrio_24h	0.246±0.651;0 (0.02)	0.17±0.228;0.02 (0.33)	0.104±0.128;0.03 (0.22)	0.8238
Dialister_0h	0.144±0.275;0 (0.09)	0.764±1.188;0.004 (1.8)	1.026±1.102;0.84 (1.77)	0.1835
Dialister_24h	0.235±0.586;0 (0.17)	0.835±1.316;0 (2.27)	1.106±0.994;1.24 (1.91)	0.1651
Dielma_0h	0.004±0.005;0.002 (0.01)	0.003±0.009;0 (0)	0.008±0.015;0 (0.01)	0.6315
Dielma_24h	0.003±0.006;0 (0.01)	0.001±0.002;0 (0)	0.005±0.015;0 (0)	0.8892
Dorea_0h	2.011±1.867;1.88 (1.88)	2.591±1.04;2.95 (1.35)	2.655±1.68;3.39 (2.19)	0.3163
Dorea_24h	2.874±2.33;2.6 (4)	2.557±1.159;2.48 (0.84)	2.587±2.059;2.68 (1.21)	0.9608
DTU089_0h	0.007±0.013;0 (0.01)	0.001±0.002;0 (0)	0.001±0.003;0 (0)	0.5991
DTU2489_24h	0.003±0.006;0 (0)	0.002±0.004;0 (0)	0±0;0 (0)	0.4975
Dubosiella_0h	0±0;0 (0)	0±0;0 (0)	0±0;0 (0)	-
Dubosiella_24h	0.001±0.002;0 (0)	0±0;0 (0)	0±0;0 (0)	0.9078
Eggerthella_0h	0.056±0.046;0.06 (0.1)	0.02±0.031;0 (0.04)	0.078±0.116;0.03 (0.08)	0.1222
Eggerthella_24h	0.054±0.058;0.02 (0.08)	0.04±0.063;0.01 (0.07)	0.077±0.118;0.01 (0.16)	0.3889
Eisenbergiella_0h	0.033±0.075;0 (0.03)	0±0;0 (0)	0.001±0.003;0 (0)	0.4779
Eisenbergiella_24h	0.007±0.017;0 (0)	0.007±0.017;0 (0)	0.002±0.004;0 (0)	0.991
Elusimicrobium_0h	0±0;0 (0)	0±0;0 (0)	0.01±0.033;0 (0)	0.9078
Elusimicrobium_24h	0±0;0 (0)	0±0;0 (0)	0.003±0.008;0 (0)	0.9078
Enorma_0h	0±0;0 (0)	0±0;0 (0)	0.007±0.016;0 (0)	0.679
Enorma_24h	0.002±0.005;0 (0)	0±0;0 (0)	0.003±0.009;0 (0)	0.9075
Enterobacter_0h	0.037±0.079;0 (0.04)	0.095±0.092;0.09 (0.16)	0.036±0.051;0.02 (0.05)	0.2438
Enterobacter_24h	0.042±0.071;0.02 (0.05)	0.061±0.056;0.05 (0.12)	0.153±0.277;0.05 (0.16)	0.3263
Enterococcus_0h	0.5±1.043;0.08 (0.49)	0.123±0.25;0.06 (0.11)	0.2±0.32;0.04 (0.23)	0.8596
Enterococcus_24h	0.249±0.47;0.05 (0.23)	0.32±0.905;0.03 (0.06)	0.371±0.587;0.16 (0.28)	0.4828
Enterorhabdus_0h	0±0;0 (0)	0.016±0.029;0 (0.02)	0.004±0.013;0 (0)	0.498
Enterorhabdus_24h	0±0;0 (0)	0.028±0.051;0 (0.06)	0.004±0.012;0 (0)	0.4779
Enteroscipio_0h	0±0;0 (0)	0±0;0 (0)	0±0;0 (0)	-
Enteroscipio_24h	0±0;0 (0)	0.003±0.01;0 (0)	0±0;0 (0)	0.9078
Epulopiscium_0h	0±0;0 (0)	0.003±0.008;0 (0)	0±0;0 (0)	0.9078
Epulopiscium_24h	0±0;0 (0)	0.017±0.053;0 (0)	0±0;0 (0)	0.9078
Erysipelatoclostridium_0h	0.161±0.196 ;0.1 (0.23) a	0.019±0.035 ;0 (0.02) b	0.136±0.347 ;0.001 (0.06) a, b	0.0322
Erysipelatoclostridium_24h	0.154±0.174 ;0.09 (0.17) a	0.028±0.054 ;0 (0.03) b	0.068±0.131 ;0.01 (0.11) a, b	0.0141
Erysipelotrichaceae UCG-003_0h	0.867±1.201;0.11 (1.6)	1.877±1.541;1.64 (2.01)	0.918±1.513;0.17 (0.88)	0.1596
Erysipelotrichaceae UCG-24243_24h	0.906±1.263;0.34 (1.53)	1.398±1.217;1.08 (1.64)	0.67±0.74;0.44 (1.09)	0.2849
Escherichia-Shigella_0h	0.969±1.124;0.55 (1.25)	0.765±0.821;0.6 (1.09)	0.885±1.729;0.07 (1.13)	0.4499
Escherichia-Shigella_24h	0.781±0.88;0.29 (1.24)	1.405±2.279;0.48 (0.38)	1.087±2.115;0.51 (0.73)	0.9066
Eubacterium_0h	0.059±0.146;0.01 (0.03)	0.001±0.003;0 (0)	0.003±0.007;0 (0)	0.1504
Eubacterium_24h	0.028±0.072;0 (0.02)	0.002±0.006;0 (0)	0.011±0.026;0 (0)	0.6132
Faecalibacterium_0h	6.636±5.092;5.81 (6.38)	5.844±2.501;4.82 (1.63)	4.697±3.305;4.32 (4.7)	0.6114
Faecalibacterium_24h	6.654±4.781;6.3 (5.26)	6.586±2.703;7.29 (3.45)	3.942±1.939;4.25 (2.18)	0.1275
Faecalicoccus_0h	0.028±0.088;0 (0)	0.002±0.004;0 (0)	0±0;0 (0)	0.7617
Faecalicoccus_24h	0.033±0.104;0 (0)	0.005±0.01;0 (0)	0±0;0 (0)	0.7617
Faecalitalea_0h	0.025±0.035;0.01 (0.05)	0.003±0.006;0 (0)	0.025±0.042;0 (0.04)	0.4819
Faecalitalea_24h	0.041±0.066;0.01 (0.05)	0.001±0.003;0 (0)	0.011±0.02;0 (0.01)	0.1528
Family XIII AD3011 group_0h	0.1±0.194;0.02 (0.09)	0.117±0.093;0.12 (0.14)	0.228±0.22;0.23 (0.2)	0.1026
Family XIII AD32411 group_24h	0.101±0.144;0.04 (0.06)	0.097±0.085;0.09 (0.18)	0.15±0.144;0.09 (0.21)	0.4677
Family XIII UCG-001_0h	0.021±0.034;0.004 (0.03)	0.053±0.06;0.04 (0.05)	0.046±0.044;0.05 (0.06)	0.1823
Family XIII UCG-24241_24h	0.017±0.031;0 (0.03)	0.033±0.039;0.02 (0.06)	0.039±0.033;0.04 (0.06)	0.2252
Flavonifractor_0h	0.109±0.115;0.06 (0.13)	0.04±0.032;0.03 (0.03)	0.103±0.178;0.03 (0.15)	0.3813
Flavonifractor_24h	0.107±0.108;0.08 (0.17)	0.026±0.024;0.02 (0.04)	0.1±0.148;0.04 (0.11)	0.2627
Fournierella_0h	0.016±0.037;0 (0.01)	0±0;0 (0)	0.015±0.043;0 (0.01)	0.4184
Fournierella_24h	0.006±0.012;0 (0.01)	0.001±0.003;0 (0)	0.012±0.029;0 (0.01)	0.7803
Frisingicoccus_0h	0.02±0.049;0 (0.02)	0.002±0.008;0 (0)	0.008±0.022;0 (0)	0.718
Frisingicoccus_24h	0.011±0.026;0 (0.01)	0.002±0.006;0 (0)	0.009±0.027;0 (0)	0.7299
Fusicatenibacter_0h	1.681±1.742;1.15 (2.05)	2.853±3.152;1.96 (1.98)	2.374±1.832;2.22 (2.74)	0.5139
Fusicatenibacter_24h	2.631±2.13;2.17 (2.9)	2.882±2.865;1.87 (2.69)	2.248±2.137;1.49 (2.6)	0.8688
Fusobacterium_0h	2.451±4.668 a;0.31 (0.78)	0.998±3.098 b;0.01 (0.04)	0.189±0.527 b;0 (0.02)	0.0735
Fusobacterium_24h	1.888±2.718 ;0.36 (2.75) a	0.126±0.227 ;0.01 (0.19) b	0.398±1.022 ;0 (0.22) b	0.0344
GCA-900066575_0h	0.018±0.027;0.01 (0.03)	0.014±0.014;0.01 (0.02)	0.017±0.024;0.01 (0.02)	0.9592
GCA-924242466575_24h	0.013±0.013;0.01 (0.02)	0.019±0.024;0.01 (0.04)	0.034±0.035;0.02 (0.07)	0.5764
GCA-900066755_0h	0±0;0 (0)	0±0;0 (0)	0±0;0 (0)	-
GCA-924242466755_24h	0.001±0.002;0 (0)	0.001±0.002;0 (0)	0±0.001;0 (0)	0.9987
Gemella_0h	0.005±0.006;0.005 (0.01)	0.012±0.01;0.01 (0.01)	0.005±0.004;0.005 (0.01)	0.069
Gemella_24h	0.007±0.005;0.01 (0.01)	0.016±0.025;0 (0.02)	0.007±0.008;0.01 (0.01)	0.8358
Gordonibacter_0h	0.008±0.011;0 (0.02)	0.002±0.003;0 (0)	0.005±0.009;0 (0.01)	0.5502
Gordonibacter_24h	0.004±0.005;0 (0.01)	0.003±0.005;0 (0.01)	0.003±0.009;0 (0)	0.7765
Haemophilus_0h	0.049±0.047;0.04 (0.04)	0.476±1.331;0.05 (0.08)	0.103±0.226;0.02 (0.06)	0.4885
Haemophilus_24h	0.146±0.26;0.06 (0.07)	0.062±0.059;0.04 (0.04)	0.187±0.372;0.04 (0.17)	0.802
Hafnia-Obesumbacterium_0h	0±0;0 (0)	0±0;0 (0)	0±0;0 (0)	-
Hafnia-Obesumbacterium_24h	0±0;0 (0)	0.003±0.007;0 (0)	0±0;0 (0)	0.679
Holdemanella_0h	1.005±1.869;0 (1.34)	2.465±2.28;2.04 (4.1)	2.616±3.228;1.99 (3.09)	0.2491
Holdemanella_24h	1.232±2.2;0 (2.47)	2.404±3.08;1.89 (3.03)	1.895±2.111;1.72 (2.89)	0.4736
Holdemania_0h	0.019±0.016;0.01 (0.02)	0.011±0.01;0.01 (0.01)	0.008±0.009;0.01 (0.01)	0.2241
Holdemania_24h	0.016±0.015;0.01 (0.02)	0.011±0.01;0.01 (0.01)	0.009±0.013;0 (0.01)	0.3154
Howardella_0h	0.001±0.004;0 (0)	0.006±0.012;0 (0.01)	0.012±0.025;0 (0)	0.7222
Howardella_24h	0.001±0.004;0 (0)	0.015±0.025;0 (0.04)	0.009±0.02;0 (0)	0.6736
Hungatella_0h	0.136±0.338;0.005 (0.1)	0±0;0 (0)	0.03±0.061;0 (0.04)	0.1222
Hungatella_24h	0.016±0.028;0 (0.02)	0±0;0 (0)	0.005±0.011;0 (0)	0.325
Incertae Sedis_0h	0.217±0.187;0.19 (0.25)	0.15±0.149;0.08 (0.2)	0.342±0.333;0.24 (0.57)	0.4737
Incertae Sedis_24h	0.474±0.5;0.33 (0.35)	0.115±0.079;0.1 (0.14)	0.225±0.181;0.16 (0.19)	0.0586
Intestinibacter_0h	0.212±0.305;0.1 (0.33)	0.042±0.081;0.01 (0.05)	0.117±0.203;0.01 (0.23)	0.3902
Intestinibacter_24h	0.121±0.155;0.08 (0.15)	0.022±0.04;0.01 (0.02)	0.214±0.356;0.01 (0.4)	0.3176
Intestinimonas_0h	0.084±0.236;0.01 (0.02)	0.035±0.066;0.02 (0.03)	0.087±0.222;0.002 (0.03)	0.8467
Intestinimonas_24h	0.078±0.21;0.01 (0.03)	0.026±0.037;0 (0.05)	0.04±0.056;0.01 (0.06)	0.7259
Klebsiella_0h	0.076±0.055 ;0.08 (0.1) a	0.364±0.281 ;0.31 (0.45) b	0.351±0.408 ;0.21 (0.28) b	0.0076
Klebsiella_24h	0.347±0.458;0.22 (0.39)	0.507±0.506;0.27 (0.34)	0.733±0.808;0.48 (0.81)	0.3458
Kocuria_0h	0±0;0 (0)	0±0;0 (0)	0.001±0.004;0 (0)	0.9078
Kocuria_24h	0±0;0 (0)	0±0;0 (0)	0±0.001;0 (0)	0.9078
Kosakonia_0h	0±0;0 (0)	0±0;0 (0)	0±0;0 (0)	-
Kosakonia_24h	0±0;0 (0)	0±0;0 (0)	0.005±0.012;0 (0)	0.679
Lachnoclostridium_0h	1.345±0.777;1.17 (1.11)	1.261±0.779;1.13 (0.82)	1.427±1.515;0.84 (0.85)	0.8666
Lachnoclostridium_24h	1.325±0.631;1.37 (0.82)	1.455±0.986;1.21 (1.33)	1.39±1.341;0.96 (0.31)	0.5976
Lachnospira_0h	1.345±1.664;0.55 (2.04)	0.938±0.907;0.73 (1.09)	0.543±0.49;0.42 (0.62)	0.5991
Lachnospira_24h	1.309±2.202;0.37 (1.11)	0.715±0.754;0.53 (0.23)	0.653±0.563;0.55 (0.92)	0.8892
Lachnospiraceae AC2044 group_0h	0.002±0.005;0 (0)	0±0;0 (0)	0±0;0 (0)	0.9078
Lachnospiraceae AC22444 group_24h	0±0;0 (0)	0±0;0 (0)	0±0;0 (0)	-
Lachnospiraceae FCS020 group_0h	0.132±0.153;0.12 (0.2)	0.109±0.109;0.08 (0.19)	0.161±0.102;0.16 (0.12)	0.5234
Lachnospiraceae FCS24224 group_24h	0.136±0.146;0.12 (0.28)	0.121±0.104;0.14 (0.18)	0.186±0.103;0.18 (0.11)	0.3914
Lachnospiraceae ND3007 group_0h	0.472±0.302;0.47 (0.39)	0.594±0.333;0.57 (0.46)	0.694±0.612;0.7 (0.79)	0.6736
Lachnospiraceae ND324247 group_24h	0.336±0.324;0.31 (0.61)	0.574±0.32;0.54 (0.42)	0.673±0.563;0.61 (0.79)	0.2637
Lachnospiraceae NK4A136 group_0h	1.732±2.613;0.84 (1.95)	1.109±0.926;0.93 (0.82)	1.082±1.063;0.94 (1.06)	0.9291
Lachnospiraceae NK4A136 group_24h	0.644±0.978;0.17 (0.92)	0.527±0.274;0.52 (0.5)	1.333±1.235;0.88 (2.16)	0.1324
Lachnospiraceae UCG-001_0h	0.175±0.317;0 (0.19)	0.263±0.579;0.01 (0.22)	0.114±0.253;0 (0)	0.4737
Lachnospiraceae UCG-24241_24h	0.056±0.128;0 (0.04)	0.146±0.304;0.01 (0.13)	0.035±0.088;0 (0)	0.3503
Lachnospiraceae UCG-003_0h	0±0;0 (0)	0.114±0.345;0 (0)	0±0;0 (0)	0.679
Lachnospiraceae UCG-24243_24h	0±0;0 (0)	0.063±0.169;0 (0)	0±0;0 (0)	0.679
Lachnospiraceae UCG-004_0h	0.315±0.359;0.14 (0.61)	0.238±0.107;0.23 (0.13)	0.314±0.525;0.14 (0.27)	0.5184
Lachnospiraceae UCG-24244_24h	0.379±0.364;0.36 (0.61)	0.238±0.239;0.14 (0.32)	0.336±0.503;0.25 (0.19)	0.7442
Lachnospiraceae UCG-010_0h	0.104±0.094;0.06 (0.15)	0.361±0.371;0.3 (0.3)	0.166±0.166;0.09 (0.3)	0.1383
Lachnospiraceae UCG-24124_24h	0.149±0.162;0.08 (0.21)	0.236±0.215;0.22 (0.33)	0.166±0.114;0.12 (0.19)	0.6132
Lactobacillus_0h	0.19±0.498;0 (0.04)	1.051±3.098;0 (0.29)	0.101±0.247;0 (0.06)	0.9834
Lactobacillus_24h	0.482±1.403;0.03 (0.09)	0.593±1.586;0.03 (0.13)	0.076±0.146;0 (0.04)	0.4307
Lactococcus_0h	0.091±0.157;0.01 (0.11)	0.04±0.047;0.02 (0.06)	0.135±0.153;0.13 (0.16)	0.2939
Lactococcus_24h	0.121±0.188;0.05 (0.17)	0.035±0.052;0.02 (0.04)	0.783±2.024;0.08 (0.13)	0.133
Lactonifactor_0h	0.007±0.013;0 (0.01)	0.005±0.008;0 (0.01)	0±0;0 (0)	0.4173
Lactonifactor_24h	0.007±0.014;0 (0.01)	0.002±0.005;0 (0)	0±0;0 (0)	0.498
Lautropia_0h	0±0;0 (0)	0±0;0 (0)	0±0;0 (0)	-
Lautropia_24h	0±0;0 (0)	0.001±0.002;0 (0)	0±0;0 (0)	0.9078
Lawsonella_0h	0±0;0 (0)	0±0;0 (0)	0.001±0.002;0 (0)	0.9078
Lawsonella_24h	0±0;0 (0)	0±0;0 (0)	0±0;0 (0)	-
Lelliottia_0h	0±0;0 (0)	0±0;0 (0)	0±0;0 (0)	-
Lelliottia_24h	0±0;0 (0)	0±0;0 (0)	0±0.001;0 (0)	0.9078
Leptotrichia_0h	0±0;0 (0)	0.0005±0.001;0 (0)	0±0;0 (0)	0.9078
Leptotrichia_24h	0±0;0 (0)	0±0;0 (0)	0±0;0 (0)	-
Leuconostoc_0h	0.009±0.015;0 (0.01)	0.011±0.027;0 (0)	0.004±0.009;0 (0)	0.7715
Leuconostoc_24h	0.016±0.042;0 (0)	0±0;0 (0)	0.003±0.004;0 (0)	0.2784
Macrococcus_0h	0±0;0 (0)	0±0;0 (0)	0.011±0.035;0 (0)	0.9078
Macrococcus_24h	0±0;0 (0)	0±0;0 (0)	0.008±0.014;0 (0.01)	0.4185
Mailhella_0h	0±0;0 (0)	0±0;0 (0)	0±0;0 (0)	-
Mailhella_24h	0±0;0 (0)	0.001±0.004;0 (0)	0.001±0.005;0 (0)	0.9075
Marinilactibacillus_0h	0.001±0.003;0 (0)	0±0;0 (0)	0±0;0 (0)	0.9078
Marinilactibacillus_24h	0.002±0.005;0 (0)	0±0;0 (0)	0±0;0 (0)	0.9078
Marvinbryantia_0h	0.143±0.171;0.11 (0.22)	0.183±0.129;0.18 (0.25)	0.268±0.214;0.3 (0.39)	0.3008
Marvinbryantia_24h	0.101±0.125;0.06 (0.17)	0.192±0.146;0.18 (0.27)	0.22±0.219;0.17 (0.32)	0.3636
Megamonas_0h	0.557±1.361;0 (0.07)	1.566±2.306;0.44 (2.42)	2.639±3.993;0.64 (3.52)	0.1876
Megamonas_24h	0.638±1.708;0 (0.19)	2.684±4.607;0.25 (2.34)	1.419±1.764;0.84 (2.82)	0.2655
Megasphaera_0h	0.43±1.239;0 (0)	0.136±0.428;0 (0)	0.194±0.338;0 (0.47)	0.9051
Megasphaera_24h	0.416±0.962;0 (0)	0.298±0.942;0 (0)	0.157±0.31;0 (0.23)	0.6558
Merdibacter_0h	0.003±0.009;0 (0)	0.002±0.005;0 (0)	0.001±0.003;0 (0)	0.9078
Merdibacter_24h	0.007±0.018;0 (0)	0.001±0.004;0 (0)	0.002±0.004;0 (0)	0.9078
Mitsuokella_0h	0±0;0 (0)	0.005±0.016;0 (0)	0±0;0 (0)	0.9078
Mitsuokella_24h	0±0;0 (0)	0.016±0.05;0 (0)	0.121±0.381;0 (0)	0.9075
Moellerella_0h	0±0;0 (0)	0±0;0 (0)	0±0;0 (0)	-
Moellerella_24h	0±0;0 (0)	0.001±0.003;0 (0)	0±0;0 (0)	0.9078
Mogibacterium_0h	0±0;0 (0)	0.009±0.028;0 (0)	0±0;0 (0)	0.9078
Mogibacterium_24h	0±0;0 (0)	0.017±0.05;0 (0)	0±0;0 (0)	0.679
Monoglobus_0h	0.387±0.431;0.18 (0.56)	0.166±0.133;0.14 (0.17)	0.222±0.19;0.22 (0.31)	0.7327
Monoglobus_24h	0.285±0.301;0.22 (0.48)	0.144±0.1;0.12 (0.18)	0.193±0.215;0.08 (0.33)	0.8041
Negativibacillus_0h	0.164±0.391;0.04 (0.09)	0.188±0.153;0.15 (0.2)	0.097±0.117;0.05 (0.17)	0.1805
Negativibacillus_24h	0.121±0.214;0.04 (0.15)	0.159±0.11;0.16 (0.13)	0.113±0.161;0.02 (0.22)	0.3682
Neisseria_0h	0.003±0.006;0 (0.01)	0.005±0.006;0.002 (0.01)	0±0;0 (0)	0.168
Neisseria_24h	0.011±0.012;0.01 (0.02)	0.004±0.006;0 (0.01)	0±0;0 (0)	0.0558
NK4A214 group_0h	0.11±0.234;0 (0)	0.111±0.128;0.06 (0.23)	0.309±0.664;0.11 (0.21)	0.3067
NK4A214 group_24h	0.075±0.169;0 (0.05)	0.132±0.154;0.11 (0.2)	0.106±0.119;0.07 (0.17)	0.382
Odoribacter_0h	0.093±0.085 ;0.08 (0.12) a, b	0.286±0.338 ;0.14 (0.15) a	0.1±0.148 ;0.04 (0.18) b	0.0466
Odoribacter_24h	0.156±0.142;0.2 (0.26)	0.165±0.11;0.15 (0.07)	0.112±0.109;0.07 (0.16)	0.6995
Olsenella_0h	0.007±0.022;0 (0)	0.032±0.059;0.001 (0.05)	0.005±0.011;0 (0)	0.283
Olsenella_24h	0.01±0.032 ;0 (0) a	0.059±0.096 ;0.01 (0.13) b	0.002±0.008 ;0 (0) a	0.0344
Oribacterium_0h	0±0;0 (0)	0±0;0 (0)	0.025±0.078;0 (0)	0.9078
Oribacterium_24h	0±0;0 (0)	0±0;0 (0)	0.04±0.128;0 (0)	0.9078
Oscillibacter_0h	0.094±0.091;0.08 (0.18)	0.033±0.021;0.03 (0.04)	0.106±0.169;0.05 (0.1)	0.3594
Oscillibacter_24h	0.129±0.128;0.08 (0.17)	0.035±0.031;0.03 (0.03)	0.115±0.149;0.04 (0.12)	0.2373
Oscillospira_0h	0.009±0.01;0.005 (0.02)	0.015±0.013;0.01 (0.02)	0.006±0.014;0 (0.01)	0.1496
Oscillospira_24h	0.016±0.014;0.01 (0.03)	0.009±0.01;0.01 (0.02)	0.008±0.012;0 (0.01)	0.2943
Oxalobacter_0h	0.007±0.02;0 (0)	0.001±0.004;0 (0)	0.007±0.013;0 (0.01)	0.5079
Oxalobacter_24h	0.005±0.011;0 (0)	0.003±0.005;0 (0)	0.002±0.005;0 (0)	0.8792
Paeniclostridium_0h	0.011±0.026;0 (0.01)	0.013±0.03;0 (0)	0.009±0.028;0 (0)	0.8143
Paeniclostridium_24h	0.015±0.037;0 (0.01)	0.013±0.021;0 (0.03)	0.002±0.004;0 (0)	0.8206
Paludicola_0h	0.001±0.003;0 (0)	0.008±0.014;0 (0.01)	0.004±0.006;0 (0.01)	0.6712
Paludicola_24h	0.011±0.028;0 (0)	0.006±0.009;0 (0.01)	0.002±0.004;0 (0)	0.7956
Papillibacter_0h	0.001±0.003;0 (0)	0±0;0 (0)	0.001±0.003;0 (0)	0.9075
Papillibacter_24h	0.002±0.006;0 (0)	0±0;0 (0)	0.001±0.001;0 (0)	0.6755
Parabacteroides_0h	0.829±0.41;0.84 (0.57)	0.656±0.415;0.47 (0.41)	0.972±1.151;0.49 (1.17)	0.5192
Parabacteroides_24h	0.772±0.496;0.68 (0.64)	0.673±0.34;0.64 (0.36)	1.484±2.734;0.46 (0.89)	0.8521
Paraclostridium_0h	0.071±0.223;0 (0)	0.02±0.044;0 (0.02)	0.013±0.03;0 (0)	0.8033
Paraclostridium_24h	0.015±0.046;0 (0)	0.056±0.144;0 (0)	0.06±0.157;0 (0.05)	0.7758
Paraeggerthella_0h	0.003±0.007;0 (0)	0±0;0 (0)	0±0;0 (0)	0.679
Paraeggerthella_24h	0.001±0.004;0 (0)	0±0;0 (0)	0±0;0 (0)	0.9078
Paraprevotella_0h	0.221±0.265;0.08 (0.49)	0.137±0.184;0.06 (0.2)	0.238±0.434;0.11 (0.24)	0.9101
Paraprevotella_24h	0.217±0.332;0.02 (0.32)	0.129±0.152;0.08 (0.2)	0.316±0.57;0.04 (0.23)	0.9758
Parasutterella_0h	0.343±0.676 ;0.02 (0.39) a	0.084±0.169 ;0.01 (0.02) a, b	0.081±0.245 ;0 (0.01) b	0.049
Parasutterella_24h	0.524±1.058;0.02 (0.37)	0.066±0.128;0.01 (0.01)	0.089±0.271;0 (0.01)	0.1254
Pediococcus_0h	0±0;0 (0)	0±0;0 (0)	0±0;0 (0)	1
Pediococcus_24h	0±0.002;0 (0)	0±0;0 (0)	0±0.001;0 (0)	0.9075
Pelomonas_0h	0±0;0 (0)	0.0003±0.001;0 (0)	0±0;0 (0)	0.9078
Pelomonas_24h	0±0;0 (0)	0±0;0 (0)	0±0;0 (0)	1
Peptoclostridium_0h	0.025±0.078;0 (0)	0.12±0.38;0 (0)	0±0;0 (0)	0.9075
Peptoclostridium_24h	0.151±0.478;0 (0)	0.17±0.538;0 (0)	0±0;0 (0)	0.9075
Peptococcus_0h	0.002±0.005;0 (0)	0.005±0.01;0 (0.01)	0.033±0.064;0 (0.02)	0.4591
Peptococcus_24h	0.003±0.008;0 (0)	0.005±0.01;0 (0)	0.023±0.039;0 (0.04)	0.3506
Peptostreptococcus_0h	0.002±0.003;0 (0)	0.0005±0.002;0 (0)	0.002±0.004;0 (0)	0.5335
Peptostreptococcus_24h	0.001±0.002;0 (0)	0.001±0.002;0 (0)	0.001±0.002;0 (0)	0.9078
Phascolarctobacterium_0h	0.625±0.325;0.54 (0.6)	0.564±0.445;0.56 (0.72)	0.406±0.402;0.3 (0.76)	0.3296
Phascolarctobacterium_24h	0.604±0.391;0.69 (0.61)	0.51±0.475;0.42 (0.75)	0.338±0.304;0.27 (0.63)	0.283
Phocaeicola_0h	0±0;0 (0)	0±0;0 (0)	0.001±0.003;0 (0)	0.9078
Phocaeicola_24h	0±0;0 (0)	0±0;0 (0)	0±0;0 (0)	-
Phocea_0h	0.012±0.017;0.01 (0.02)	0.009±0.01;0.005 (0.01)	0.003±0.005;0 (0.01)	0.234
Phocea_24h	0.012±0.017;0 (0.01)	0.004±0.006;0 (0.01)	0.009±0.015;0 (0.02)	0.8713
Plesiomonas_0h	0±0;0 (0)	0.003±0.01;0 (0)	0±0;0 (0)	0.9078
Plesiomonas_24h	0±0;0 (0)	0.006±0.013;0 (0)	0±0;0 (0)	0.679
Porphyromonas_0h	0.003±0.005;0 (0)	0.002±0.003;0 (0)	0±0;0 (0)	0.1892
Porphyromonas_24h	0.009±0.006 ;0.01 (0) a	0.001±0.003 ;0 (0) b	0±0 ;0 (0) b	0.0035
Prevotella_0h	4.239±9.069;0.01 (0.54)	8.468±7.703;8.84 (15.47)	5.853±8.876;2.2 (8.4)	0.2209
Prevotella_24h	2.735±6.032;0.03 (1.66)	6.496±8.394;3.21 (6.58)	10.795±13.494;2.95 (20.7)	0.2064
Prevotellaceae UCG-001_0h	0±0;0 (0)	0.004±0.012;0 (0)	0±0;0 (0)	0.9078
Prevotellaceae UCG-24241_24h	0±0;0 (0)	0.003±0.011;0 (0)	0±0;0 (0)	0.9078
Prevotellaceae UCG-003_0h	0±0;0 (0)	0±0;0 (0)	0.005±0.015;0 (0)	0.9078
Prevotellaceae UCG-24243_24h	0±0;0 (0)	0±0;0 (0)	0.006±0.02;0 (0)	0.9078
Prevotellaceae UCG-004_0h	0±0;0 (0)	0±0;0 (0)	0.001±0.005;0 (0)	0.9078
Prevotellaceae UCG-24244_24h	0±0;0 (0)	0±0;0 (0)	0.001±0.005;0 (0)	0.9078
Proteus_0h	0±0;0 (0)	0±0;0 (0)	0±0;0 (0)	-
Proteus_24h	0±0;0 (0)	0±0.001;0 (0)	0±0;0 (0)	0.9078
Pseudocitrobacter_0h	0.003±0.009;0 (0)	0.047±0.147;0 (0)	0.001±0.004;0 (0)	0.9987
Pseudocitrobacter_24h	0±0;0 (0)	0.04±0.125;0 (0)	0.008±0.025;0 (0)	0.9075
Pseudoflavonifractor_0h	0±0;0 (0)	0.002±0.005;0 (0)	0±0;0 (0)	0.9078
Pseudoflavonifractor_24h	0±0;0 (0)	0.003±0.008;0 (0)	0±0;0 (0)	0.9078
Pygmaiobacter_0h	0.004±0.011;0 (0)	0.0005±0.001;0 (0)	0±0;0 (0)	0.7327
Pygmaiobacter_24h	0.007±0.011;0 (0.02)	0.001±0.002;0 (0)	0.001±0.002;0 (0)	0.3711
Pyramidobacter_0h	0±0;0 (0)	0±0;0 (0)	0.001±0.004;0 (0)	0.9078
Pyramidobacter_24h	0±0;0 (0)	0±0;0 (0)	0±0;0 (0)	-
Raoultella_0h	0±0;0 (0)	0.145±0.459;0 (0)	0±0;0 (0)	0.9078
Raoultella_24h	0.004±0.011;0 (0)	0.039±0.124;0 (0)	0.004±0.011;0 (0)	0.9987
Raoultibacter_0h	0.005±0.009;0 (0)	0.001±0.003;0 (0)	0.007±0.009;0.004 (0.01)	0.5204
Raoultibacter_24h	0.005±0.007;0 (0.01)	0.002±0.002;0 (0)	0±0.001;0 (0)	0.3242
Rikenellaceae RC9 gut group_0h	0±0;0 (0)	0±0;0 (0)	0.049±0.155;0 (0)	0.9078
Rikenellaceae RC9 gut group_24h	0±0;0 (0)	0±0;0 (0)	0.043±0.135;0 (0)	0.9078
Romboutsia_0h	0.618±1.033;0.16 (0.89)	0.743±0.739;0.52 (1.07)	0.716±0.656;0.62 (0.44)	0.5199
Romboutsia_24h	0.514±0.962;0.07 (0.26)	0.915±0.861;0.71 (1.25)	1.196±1.138;1.08 (1.17)	0.0522
Roseburia_0h	2.131±2.63;1.85 (2.9)	2.244±1.041;2.2 (2.3)	1.511±1.552;0.74 (2.96)	0.3636
Roseburia_24h	1.574±2.279;0.38 (2.43)	1.617±1.197;1.18 (1.48)	1.729±1.644;1.42 (2.55)	0.488
Rothia_0h	0.0003±0.001;0 (0)	0.005±0.01;0 (0)	0.006±0.009;0 (0.01)	0.4217
Rothia_24h	0.004±0.008;0 (0.01)	0.014±0.019;0 (0.03)	0.006±0.018;0 (0)	0.358
Ruminococcus_0h	2.004±2.755;0.61 (3.78)	1.872±2.742;0.56 (2.45)	0.531±0.67;0.28 (1.22)	0.3979
Ruminococcus_24h	1.771±2.581;0.66 (2.38)	1.097±1.115;0.57 (1.58)	1.051±0.988;0.91 (1.43)	0.9742
S5-A14a_0h	0.0003±0.001;0 (0)	0±0;0 (0)	0±0;0 (0)	0.9078
S5-A14a_24h	0±0;0 (0)	0±0;0 (0)	0±0;0 (0)	1
Salmonella_0h	0±0;0 (0)	0±0;0 (0)	0±0;0 (0)	1
Salmonella_24h	0±0;0 (0)	0±0;0 (0)	0.01±0.032;0 (0)	0.9078
Sanguibacteroides_0h	0±0;0 (0)	0.001±0.003;0 (0)	0±0;0 (0)	0.9078
Sanguibacteroides_24h	0±0;0 (0)	0.001±0.003;0 (0)	0.001±0.002;0 (0)	0.7617
Sellimonas_0h	0.063±0.068;0.05 (0.09)	0.056±0.124;0 (0.01)	0.28±0.878;0 (0)	0.1935
Sellimonas_24h	0.036±0.047;0.03 (0.04)	0.022±0.055;0 (0.02)	0.107±0.337;0 (0)	0.2084
Senegalimassilia_0h	0.024±0.06;0 (0)	0.07±0.098;0 (0.13)	0.174±0.212;0.04 (0.38)	0.3131
Senegalimassilia_24h	0.04±0.093;0 (0)	0.113±0.166;0 (0.26)	0.102±0.184;0.03 (0.12)	0.546
Shuttleworthia_0h	0.01±0.03;0 (0)	0.001±0.003;0 (0)	0.01±0.033;0 (0)	0.9234
Shuttleworthia_24h	0.026±0.076;0 (0)	0.001±0.002;0 (0)	0.004±0.012;0 (0)	0.8884
Slackia_0h	0.033±0.053;0 (0.11)	0.054±0.085;0 (0.09)	0.031±0.076;0 (0.01)	0.8563
Slackia_24h	0.053±0.098;0 (0.08)	0.055±0.086;0 (0.08)	0.028±0.074;0 (0.01)	0.7076
Sneathia_0h	0±0;0 (0)	0±0;0 (0)	0±0;0 (0)	1
Sneathia_24h	0±0;0 (0)	0.002±0.004;0 (0)	0±0;0 (0)	0.679
Solobacterium_0h	0.001±0.003;0 (0)	0.031±0.094;0 (0)	0.028±0.086;0 (0)	0.8869
Solobacterium_24h	0±0;0 (0)	0.068±0.214;0 (0)	0.037±0.114;0 (0)	0.6755
Staphylococcus_0h	0±0;0 (0)	0.006±0.016;0 (0)	0.002±0.006;0 (0)	0.748
Staphylococcus_24h	0.002±0.006;0 (0)	0±0;0 (0)	0.004±0.013;0 (0)	0.7617
Streptococcus_0h	0.623±0.654;0.29 (0.58)	2.12±4.953;0.49 (0.38)	0.598±0.853;0.2 (0.4)	0.1476
Streptococcus_24h	1.344±2.048;0.57 (1.4)	1.436±2.354;0.62 (1.5)	0.88±1.515;0.18 (0.55)	0.1534
Subdoligranulum_0h	1.713±2.542;1.2 (1.5)	1.818±1.422;1.76 (1.13)	1.983±1.284;2.11 (2.6)	0.2872
Subdoligranulum_24h	1.776±1.813;1.51 (2.41)	2.055±1.955;1.56 (0.57)	1.799±1.194;1.79 (1.96)	0.8521
Succinatimonas_0h	0±0;0 (0)	0±0;0 (0)	0.008±0.027;0 (0)	0.9078
Succinatimonas_24h	0±0;0 (0)	0±0;0 (0)	0.009±0.029;0 (0)	0.9078
Succinivibrio_0h	0±0;0 (0)	0.533±1.138;0 (0)	0±0;0 (0)	0.679
Succinivibrio_24h	0.001±0.002;0 (0)	0.602±1.3;0 (0)	0.002±0.006;0 (0)	0.8696
Sutterella_0h	0.727±0.786;0.59 (1.51)	1.115±0.778;0.98 (0.98)	0.59±0.57;0.32 (1.17)	0.2894
Sutterella_24h	0.748±0.804;0.42 (1.46)	1.301±1.533;0.68 (0.75)	0.787±0.486;0.78 (0.75)	0.6677
Synergistes_0h	0±0;0 (0)	0±0;0 (0)	0.002±0.006;0 (0)	0.9078
Synergistes_24h	0±0;0 (0)	0±0;0 (0)	0.001±0.004;0 (0)	0.9078
Terrisporobacter_0h	0.078±0.132;0 (0.18)	0.008±0.026;0 (0)	0.052±0.136;0 (0.03)	0.4137
Terrisporobacter_24h	0.015±0.022;0.01 (0.02)	0.011±0.017;0 (0.03)	0.012±0.031;0 (0)	0.6069
TM7x_0h	0±0;0 (0)	0.0002±0.0005;0 (0)	0±0;0 (0)	0.9078
TM7x_24h	0.001±0.003;0 (0)	0±0.002;0 (0)	0±0;0 (0)	0.9075
Turicibacter_0h	0.033±0.081;0 (0.02)	0.027±0.045;0.01 (0.02)	0.047±0.06;0.04 (0.06)	0.5502
Turicibacter_24h	0.084±0.138;0.01 (0.12)	0.107±0.201;0.03 (0.14)	0.039±0.063;0.01 (0.03)	0.8103
Tuzzerella_0h	0.058±0.125;0 (0.01)	0.083±0.171;0 (0.08)	0.12±0.378;0 (0)	0.7538
Tuzzerella_24h	0.273±0.638;0 (0.02)	0.058±0.135;0 (0)	0.079±0.24;0 (0)	0.5434
Tyzzerella_0h	0.006±0.02;0 (0)	0.002±0.006;0 (0)	0.049±0.154;0 (0)	0.9987
Tyzzerella_24h	0.007±0.023;0 (0)	0±0.001;0 (0)	0.049±0.154;0 (0)	0.9987
UBA1819_0h	0.035±0.033;0.02 (0.03)	0.013±0.024;0.005 (0.01)	0.057±0.094;0.02 (0.03)	0.0546
UBA1819_24h	0.026±0.024;0.02 (0.03)	0.012±0.014;0.01 (0.02)	0.025±0.021;0.02 (0.04)	0.1799
UC5-1-2E3_0h	0.001±0.002;0 (0)	0±0;0 (0)	0.006±0.019;0 (0)	0.9075
UC5-1-2E3_24h	0±0;0 (0)	0±0;0 (0)	0.008±0.019;0 (0)	0.679
UCG-002_0h	0.815±1.366;0.2 (0.68)	1.038±0.608;0.94 (0.86)	1.269±1.082;1.19 (0.87)	0.1587
UCG-002_24h	0.772±0.991;0.6 (0.85)	1.015±0.717;1.07 (1.08)	0.857±0.82;0.9 (0.65)	0.4109
UCG-003_0h	0.042±0.059 ;0 (0.08) a	0.242±0.113 ;0.24 (0.14) b	0.164±0.204 ;0.08 (0.16) a, b	0.0021
UCG-003_24h	0.091±0.154 ;0 (0.24) a	0.253±0.098 ;0.22 (0.16) b	0.133±0.092 ;0.14 (0.17) a, b	0.023
UCG-004_0h	0±0;0 (0)	0±0;0 (0)	0.012±0.029;0 (0)	0.679
UCG-004_24h	0±0;0 (0)	0±0;0 (0)	0.001±0.003;0 (0)	0.679
UCG-005_0h	0.219±0.336;0.08 (0.23)	0.163±0.112;0.18 (0.18)	0.534±0.558;0.29 (0.74)	0.159
UCG-005_24h	0.221±0.27;0.06 (0.44)	0.221±0.223;0.21 (0.21)	0.383±0.465;0.12 (0.71)	0.4547
UCG-007_0h	0±0;0 (0)	0±0;0 (0)	0.001±0.003;0 (0)	0.9078
UCG-007_24h	0±0;0 (0)	0±0;0 (0)	0.002±0.005;0 (0)	0.9078
UCG-009_0h	0.02±0.04;0 (0.01)	0.009±0.018;0 (0.01)	0.012±0.025;0 (0)	0.9758
UCG-009_24h	0.012±0.032;0 (0)	0.008±0.01;0.01 (0.01)	0.016±0.032;0 (0)	0.5184
Vagococcus_0h	0.002±0.006;0 (0)	0±0;0 (0)	0±0;0 (0)	0.9078
Vagococcus_24h	0±0;0 (0)	0.025±0.073;0 (0)	0.003±0.006;0 (0)	0.6755
Varibaculum_0h	0.003±0.008;0 (0)	0±0;0 (0)	0±0;0 (0)	0.9078
Varibaculum_24h	0±0;0 (0)	0±0;0 (0)	0±0;0 (0)	-
Veillonella_0h	0.005±0.01;0 (0.01)	0.109±0.316;0.005 (0.01)	0.035±0.064;0 (0.03)	0.6116
Veillonella_24h	0.019±0.027;0 (0.02)	0.051±0.112;0.01 (0.02)	0.031±0.043;0.02 (0.03)	0.7415
Victivallis_0h	0.001±0.003;0 (0)	0.009±0.02;0.002 (0.01)	0.009±0.018;0 (0.01)	0.4317
Victivallis_24h	0.001±0.004;0 (0)	0.002±0.005;0 (0)	0.005±0.008;0 (0.01)	0.2737
Weissella_0h	0.025±0.039;0.01 (0.03)	0.029±0.035;0.01 (0.07)	0.15±0.289;0.06 (0.12)	0.3352
Weissella_24h	0.172±0.25;0.1 (0.16)	0.036±0.04;0.03 (0.04)	0.101±0.153;0.07 (0.09)	0.2441
Data are shown as mean±SD; median (25th, 75th percentile).
Significant difference between groups using one-Way ANOVA with Bonferroni post hoc test (P<0.05) or Kruskal–Wallis test and Dunn’s post hoc tests for multiple comparisons, with the Benjamini- Hochberg method (adjusted P<0.05).

## Sheet: Table S6
Table S6. Changes in relative abundance of gut microbiome after 24 h of consumption of Thai desserts
Beteria	Phetchaburi’s Custard Cake	Saraburi’s Curry Puff	Lampang's Crispy Rice Cracker	p-value
	(low-GI, n=10)	(Medium-GI, n=10)	(High-GI, n=10)	(Between gr.)
p_Firmicutes	0.02±9.09; 1.47 (-4.9, 4.7)	-0.46±8.16; -0.68 (-4.35, 5.13)	-5.87±8.09; -4.5 (-11.39, 0.24)	0.2294
p_Bacteroidetes	-2.86±10.3; -4.14 (-11.14, 4.43)	-1.48±8.92; -1.73 (-9.32, 5.33)	7.03±11.63; 7.94 (-4.24, 20.23)	0.1373
p_Actinobacteria	3.01±4.71; 3.26 (-0.1, 6.99) a	2.28±3.4; 0.79 (-0.11, 4.11) a	-2.74±7.74; -1.69 (-4.15, 0.05) b	0.0635
p_Proteobacteria	0.46±2.05; 0.68 (0.22, 1.7)	0.56±2.08; 0.17 (-1.25, 1.31)	1.34±2.21; 0.67 (-0.2, 2.07)	0.7735
p_Fusobacteria	-0.68±3.71; 0.01 (-0.04, 0.12)	-0.83±2.66; 0 (-0.03, 0)	0.2±0.48; 0 (0, 0.11)	0.1915
p_Firmicutes; c_Bacilli	1.14±2.11; 0.6 (0.12, 2.24)	-0.94±5.24; 0.12 (-3.75, 2.7)	-0.73±1.2; -0.64 (-1.22, 0.15)	0.2101
p_Firmicutes; c_Clostridia	-1.21±9.31; 0.75 (-7.35, 4.21)	-0.75±8.33; -0.17 (-3.97, 4.37)	-4.13±7.61; -4.89 (-10.74, 1.28)	0.4196
p_Bacteroidetes; c_Bacteroidia	-2.86±10.3; -4.14 (-11.14, 4.43)	-1.48±8.92; -1.73 (-9.32, 5.33)	7.03±11.63; 7.94 (-4.24, 20.23)	0.1373
p_Actinobacteria; c_Actinobacteria	1.63±3.63; 1.68 (-0.06, 3.88)	1.05±2.17; 0.08 (-0.01, 0.74)	-1.75±6.65; -0.71 (-2.34, 0.03)	0.099
p_Actinobacteria; c_Coriobacteriia	1.38±1.62; 1.34 (0.11, 2.17) a	1.22±1.82; 1.03 (-0.1, 3.18) a	-0.99±2.55; -0.11 (-2.14, 0.52) b	0.0408
p_Firmicutes; c_Bacilli ;o_Erysipelotrichales	0.30±0.83; 0.09 (-0.02, 0.48) a	0.0005±3.01; -0.07 (-1.7, 1.38) a,b	-1.72±2.69; -0.78 (-1.65, -0.19) b	0.0774
p_Firmicutes; c_Clostridia ;o_Lachnospirales	0.16±6.99; 1.43 (-2.9, 5.18)	-2.03±6.16; -2.1 (-3.26, 0.36)	-2.42±4.84; -2.52 (-7.13, -0.01)	0.4396
p_Bacteroidetes; c_Bacteroidia ;o_Bacteroidales	-2.86±10.3; -4.14 (-11.14, 4.43)	-1.48±8.92; -1.73 (-9.32, 5.33)	7.03±11.63; 7.94 (-4.24, 20.23)	0.1373
p_Actinobacteria; c_Actinobacteria ;o_Bifidobacteriales	1.63±3.63; 1.66 (-0.06, 3.89)	1.03±2.15; 0.07 (0, 0.67)	-1.74±6.65; -0.71 (-2.33, 0.003)	0.0911
p_Actinobacteria; c_Coriobacteriia ;o_Coriobacteriales	1.38±1.62; 1.34 (0.11, 2.17) a	1.22±1.82; 1.03 (-0.1, 3.18) a	-0.99±2.55; -0.11 (-2.14, 0.52) b	0.0408
p_Actinobacteria; c_Actinobacteria ;o_Bifidobacteriales; f_Bifidobacteriaceae	1.62±3.63; 1.66 (-0.06, 3.89)	1.03±2.15; 0.07 (0, 0.67)	-1.74±6.65; -0.71 (-2.33, 0.003)	0.0911
p_Actinobacteria; c_Coriobacteriia ;o_Coriobacteriales; f_Coriobacteriaceae	1.33±1.56; 1.41 (0.009, 2.13) a	1.09±1.71; 0.88 (-0.10, 2.82) a	-0.84±2.40; -0.08 (-1.83, 0.91) b	0.0488
p_Firmicutes; c_Bacilli ;o_Erysipelotrichales; f_Erysipelotrichaceae	0.27±0.42; 0.13 (-0.01, 0.18) a	0.12±1.72; 0.004 (-0.06, 0.54) a	-0.68±1.2; -0.15 (-1.01, -0.07) b	0.0043
p_Firmicutes; c_Clostridia ;o_Peptostreptococcales-Tissierellales; f_Peptostreptococcaceae	-0.18±0.76; -0.05 (-0.84, 0.25)	0.24±0.98; 0.07 (-0.11, 0.39)	0.55±0.60; 0.40 (0.05, 0.75)	0.0849
p_Bacteroidetes; c_Bacteroidia ;o_Bacteroidales; f_Porphyromonadaceae	0.01±0.01; 0.01 (0, 0.01) a	-0.001±0.002; 0 (-0.003, 0) b	0±0; 0 (0, 0) b	0.0059
p_Firmicutes; c_Bacilli ;o_Erysipelotrichales; f_Erysipelotrichaceae; g_Holdemanella	0.23±0.46; 0 (0, 0.09)	-0.06±1.71; -0.06 (-0.51, 0)	-0.72±1.34; -0.12 (-1.15, 0)	0.0815
p_Firmicutes; c_Bacilli ;o_Lactobacillales; f_Streptococcaceae; g_Streptococcus	0.72±2.22; 0.19 (-0.18, 0.66)	-0.68±2.7; 0.04 (-0.19, 0.25)	0.28±0.69; 0.02 (-0.04, 0.1)	0.8177
p_Firmicutes; c_Clostridia ;o_Lachnospirales; f_Lachnospiraceae; g_Agathobacter	-0.45±2.93; 0.07 (0, 0.78)	-0.47±1.67; -0.12 (-0.67, 0.27)	0.33±1.39; 0.01 (-0.68, 0.37)	0.75
p_Firmicutes; c_Clostridia ;o_Lachnospirales; f_Lachnospiraceae; g_Blautia	-0.33±7.29; -0.92 (-2.71, 3.97)	1.65±4.67; 0.17 (-0.84, 3.2)	-0.67±2.9; -1.58 (-1.83, -0.21)	0.3934
p_Firmicutes; c_Clostridia ;o_Lachnospirales; f_Lachnospiraceae; g_Roseburia	-0.56±1.04; -0.2 (-1.74, 0.06)	-0.63±1.12; -0.65 (-1.5, 0.27)	0.22±1.25; 0.21 (-0.08, 1.12)	0.1534
p_Firmicutes; c_Clostridia ;o_Lachnospirales; f_Lachnospiraceae; g_[Ruminococcus] gnavus group	0.35±2.32; -0.02 (-0.096, 0)	-0.46±1.37; 0 (-0.02, 0)	-0.12±0.60; 0 (0, 0.08)	0.1466
p_Firmicutes; c_Clostridia ;o_Lachnospirales; f_Lachnospiraceae; g_[Eubacterium] hallii group	0.74±0.84; 0.54 (0, 1.18) a	-0.05±0.85; 0.005 (-0.72, 0.62) a,b	-0.45±1.24; -0.03 (-0.91, 0.39) b	0.0658
p_Firmicutes; c_Clostridia ;o_Lachnospirales; f_Lachnospiraceae; g_Fusicatenibacter	0.95±0.75; 1.35 (0, 1.47) a	0.03±1.94; -0.12 (-0.40, 0.13) b	-0.13±0.85; -0.10 (-0.58, 0.24) b	0.0114
p_Firmicutes; c_Clostridia ;o_Oscillospirales; f_Ruminococcaceae; g_Faecalibacterium	0.02±4.87; -0.44 (-2.43, 0.08)	0.74±2.61; 1.04 (-1.48, 2.81)	-0.76±3.13; -0.14 (-2.41, 1.67)	0.546
p_Firmicutes; c_Clostridia ;o_Oscillospirales; f_Ruminococcaceae; g_Ruminococcus	-0.23±0.60; 0 (-0.46, 0.006)	-0.77±1.84; -0.10 (-0.45, 0.19)	0.52±0.88; 0.30 (-0.05, 1.31)	0.1399
p_Firmicutes; c_Clostridia ;o_Peptostreptococcales-Tissierellales; f_Peptostreptococcaceae; g_Romboutsia	-0.10±0.63; -0.04 (-0.44, 0.05) a	0.17±0.87; 0.14 (-0.25, 0.40) a,b	0.48±0.57; 0.35 (0.06, 0.46) b	0.051
p_Bacteroidetes; c_Bacteroidia ;o_Bacteroidales; f_Bacteroidaceae; g_Bacteroides	-1.30±9.26; -1.03 (-4.45, 3.37)	-0.23±5.39; -0.39 (-2.93, 0.31)	1.58±6.62; 1.96 (-0.8, 5.32)	0.546
p_Bacteroidetes; c_Bacteroidia ;o_Bacteroidales; f_Prevotellaceae; g_Prevotella	-1.50±3.57; 0.02 (-0.01, 0.03)	-1.97±5.85; -0.01 (-7.95, 2.14)	4.94±13.81; 0.8 (-1.88, 8.19)	0.3798
p_Bacteroidetes; c_Bacteroidia ;o_Bacteroidales; f_Porphyromonadaceae; g_Porphyromonas	0.006±0.006; 0.007 (0, 0.01) a	-0.001±0.002; 0 (-0.003, 0) b	0±0; 0 (0, 0) b	0.0097
p_Actinobacteria; c_Actinobacteria ;o_Bifidobacteriales; f_Bifidobacteriaceae; g_Bifidobacterium	1.83±3.77; 1.74 (-0.05, 4.04)	1.14±2.39; 0.01 (-0.0005, 0.67)	-1.94±6.89; -0.8 (-2.56, 0.003)	0.101
p_Actinobacteria; c_Coriobacteriia ;o_Coriobacteriales; f_Coriobacteriaceae; g_Collinsella	1.43±1.66; 1.51 (0.009, 2.21) a	1.14±1.85; 0.94 (-0.1, 3.04) a	-0.95±2.57; -0.09 (-1.92, 0.90) b	0.0477
p_Actinobacteria; c_Coriobacteriia ;o_Coriobacteriales; f_Atopobiaceae; g_Olsenella	0.003±0.01; 0 (0, 0) a	0.03±0.04; 0.004 (0, 0.1) b	-0.002±0.006; 0 (0, 0) a	0.0079
p_Proteobacteria; c_Gammaproteobacteria ;o_Enterobacterales; f_Enterobacteriaceae; g_Klebsiella	0.27±0.47; 0.11 (0.01, 0.33)	0.14±0.58; 0.03 (-0.29, 0.25)	0.38±0.89; 0.13 (-0.05, 0.26)	0.5335
p_Firmicutes; c_Clostridia ;o_Eubacteriales; f_Eubacteriaceae; g_Eubacterium	-0.03±0.07; 0 (-0.03, 0)	0.001±0.004; 0 (0, 0)	0.01±0.02; 0 (0, 0.002)	0.1615
Data are shown as mean±SD; median (25th, 75th percentile).
a, b Significant difference between groups using Kruskal–Wallis test and Dunn’s post hoc tests for multiple comparisons, with the Benjamini- Hochberg method (adjusted P<0.05).
phylum (p), class (c), order (o), family (f) and genus (g).
